# Supplementary material for: Enzyme Activity of Natural Products on Cytochrome P450
Source: Molecules. 2022 Jan 14;27(2):515. doi: 10.3390/molecules27020515 (PMC8779343; doi:10.3390/molecules27020515)
Supplement: Supplementary file 1 [file molecules-27-00515-s001.zip › Supplementary File S1.xlsx]

## Sheet: Included-Research article
Publication Type	Language	Document Type	Publication Year	DOI	Included	IF	Pubmed Id	Natural products	Species	CYP450（probe drug）	Drug/Substrate	Effects on CYP450	Method	Disease	Article Title	Abstract		Source Title	WoS Categories	Research Areas	Authors	Author Full Names	Book Series Subtitle	Conference Title	Conference Date	Conference Location	Conference Sponsor	Conference Host	Author Keywords	Keywords Plus	Addresses	Country	Reprint Addresses	Email Addresses	Researcher Ids	ORCIDs	Funding Orgs	Funding Text	Cited References	Cited Reference Count	Times Cited, WoS Core	Times Cited, All Databases	180 Day Usage Count	Since 2013 Usage Count	Publisher	Publisher City	Publisher Address	ISSN	eISSN
J	English	Article	2008	10.1016/j.cbi.2008.06.003	√	5.192	18611395	citral and geraniol	Human	CYP2B6	bupropion hydroxylation	Citral and geraniol strongly inhibited CYP2B6 hydroxylase activity in a competitive manner	In vitro ( human liver microsomes），LC/MS/MS		The monoterpenoids citral and geraniol are moderate inhibitors of CYP2B6 hydroxylase activity	Monoterpenes are found in the volatile essence of flowers, plants oils, and herbal medicines. Some are commonly used as food additives and fragrance components, and many are found in cosmetics, soaps, cleaning products, disinfectants, preservatives, and medicines. We have recently discovered a moderate inhibitory effect of borneol and isoborneol toward CYP2B6-catalyzed bupropion hydroxylase activ…		CHEMICO-BIOLOGICAL INTERACTIONS	Biochemistry & Molecular Biology; Pharmacology & Pharmacy; Toxicology	Biochemistry & Molecular Biology; Pharmacology & Pharmacy; Toxicology	Seo, KA; Kim, H; Ku, HY; Ahn, HJ; Park, SJ; Bae, SK; Shin, JG; Liu, KH	Seo, Kyung-Ah; Kim, Hyunmi; Ku, Hei-Young; Ahn, Hee-Jeong; Park, Soo-Jin; Bae, Soo Kyung; Shin, Jae-Gook; Liu, Kwang-Hyeon							monoterpenoids; inhibition; CYP2B6; bupropion; citral; geraniol	HUMAN LIVER-MICROSOMES; IN-VITRO; CYTOCHROME-P450 ENZYMES; ESSENTIAL OILS; METABOLISM; EXPRESSION; BUPROPION; EFAVIRENZ; P4502B6	[Seo, Kyung-Ah; Kim, Hyunmi; Ku, Hei-Young; Ahn, Hee-Jeong; Park, Soo-Jin; Shin, Jae-Gook; Liu, Kwang-Hyeon] Inje Univ, Coll Med, Dept Pharmacol, PharmacoGenom Res Ctr, Pusan, South Korea; [Bae, Soo Kyung; Shin, Jae-Gook] Inje Univ, Busan Paik Hosp, Dept Clin Pharmacol, Pusan, South Korea; [Bae, Soo Kyung; Shin, Jae-Gook] Inje Univ, Busan Paik Hosp, Clin Trial Ctr, Pusan, South Korea	USA	Liu, KH (corresponding author), Inje Univ, Coll Med, Dept Pharmacol, PharmacoGenom Res Ctr, Gaegum-2-Dong 633-165, Pusan, South Korea.	dstlkh@inje.ac.kr			Korea Health 21 R & D Project, Ministry of Health, Welfare and Family Affairs [A030001]; Korea Science and Engineering Foundation (KOSEF)Korea Science and Engineering Foundation; Ministry of Education, Science, and Engineering (MOEST) [R13-2007-023-00000-	This study was supported by a grant of the Korea Health 21 R & D Project, Ministry of Health, Welfare and Family Affairs (A030001) and by the Korea Science and Engineering Foundation (KOSEF) grant funded by Ministry of Education, Science, and Engineering		35	19	20	0	15	ELSEVIER IRELAND LTD	CLARE	ELSEVIER HOUSE, BROOKVALE PLAZA, EAST PARK SHANNON, CO, CLARE, 00000, IRELAND	0009-2797	1872-7786
J	English	Article	2019	10.1186/s12906-019-2651-0	√	3.659	31484532	baihe zhimu formula	Mouse	CYP1A2（Phenacetin and its metabolite paracetamol） CYP2D6（Dextromethorphan and its metabolite dextrorphan） CYP3A4（Midazolam and its metabolite 1 Hydroxymidazolam）	tamoxifen	Inhibit (＞25 μg/mL)	In Vitro, In Vivo	breast cancer	Baihe Zhimu formula attenuates the efficacy of tamoxifen against breast cancer in mice through modulation of CYP450 enzymes	Background Major depression is an important complication in patients with breast cancer, but is an underrecognized and undertreated condition in this population. The Baihe Zhimu Tang (BZ formula) is a traditional Chinese formula consisting of Lilium brownii var. viridulum Baker (L. brownii) and Anemarrhena asphodeloides (A. asphodeloides) Bunge that is used for the treatment of depression. Howeve…		BMC COMPLEMENTARY AND ALTERNATIVE MEDICINE	Integrative & Complementary Medicine	Integrative & Complementary Medicine	Li, HL; Wu, CY; Liu, Y; Zhang, S; Gao, XF	Li, Hailong; Wu, Chunyu; Liu, Yu; Zhang, Shuo; Gao, Xiufei							Baihe Zhimu formula; Tamoxifen; Drug-drug interaction; CYP450; Breast cancer; Depressive disorder	ALTERNATIVE MEDICINE; MAJOR DEPRESSION; LIQUID-CHROMATOGRAPHY; MASS-SPECTROMETRY; IN-VITRO; CYTOCHROME-P450; CYP2D6; IDENTIFICATION; COMPLEMENTARY; POLYMORPHISMS	[Li, Hailong] Zhejiang Univ Technol, 18 Chaowang Rd, Hangzhou 310014, Zhejiang, Peoples R China; [Wu, Chunyu] Shanghai Univ Tradit Chinese Med, Longhua Hosp, Dept Breast Surg Integrated Tradit & Western Med, 725 South Wanping Rd, Shanghai 200032, Peoples R China; [Liu, Yu; Zhang, Shuo; Gao, Xiufei] Zhejiang Univ Tradit Chinese Med, Affiliated Hosp 1, Dept Breast Surg, 54 Youdian Rd, Hangzhou 3100…	China	Gao, XF (corresponding author), Zhejiang Univ Tradit Chinese Med, Affiliated Hosp 1, Dept Breast Surg, 54 Youdian Rd, Hangzhou 310006, Zhejiang, Peoples R China.	gaoxiufei@163.com			National Natural Science Foundation of ChinaNational Natural Science Foundation of China (NSFC) [81503581, 81704075]; Natural Science Foundation of Zhejiang ProvinceNatural Science Foundation of Zhejiang Province [LY18H270006]; Natural Science Foundation	This research was supported by The National Natural Science Foundation of China (No. 81503581 and 81704075), the Natural Science Foundation of Zhejiang Province (No. LY18H270006), the Natural Science Foundation of Shanghai (No. 17ZR1430700), and Zhejiang		31	1	2	0	9	BMC	LONDON	CAMPUS, 4 CRINAN ST, LONDON N1 9XW, ENGLAND		1472-6882
J	English	Article	2013	10.1124/dmd.113.053199	√	3.922	23975028	psoralen and isopsoralen	Human & Rat	CYP1A2		Both compounds exhibited reversible and time-dependent inhibition toward rat microsomal cyp1a2	in vitro （human liver microsomes），LC-MS/MS， and in vivo		Identification and Characterization of Psoralen and Isopsoralen as Potent CYP1A2 Reversible and Time-Dependent Inhibitors in Human and Rat Preclinical Studies	Naturally occurring furanocoumarin compounds psoralen (PRN) and isopsoralen (IPRN) are bioactive constituents found in herbaceous plants. They are widely used as active ingredients in several Chinese herbal medicines. In this study, the CYP1A2 inhibitory potential of PRN and IPRN was investigated in rats in vitro and in vivo as well as in human liver microsomes. Both compounds exhibited reversibl…		DRUG METABOLISM AND DISPOSITION	Pharmacology & Pharmacy	Pharmacology & Pharmacy	Zhuang, XM; Zhong, YH; Xiao, WB; Li, H; Lu, C	Zhuang, Xiao-Mei; Zhong, Yu-Huan; Xiao, Wei-Bin; Li, Hua; Lu, Chuang								JUICE COMPONENTS DIFFER; CYTOCHROMES P450 1A1; IN-VIVO; GRAPEFRUIT JUICE; CORYLIFOLIA L.; PHARMACOKINETICS; DRUG; FURANOCOUMARINS; THEOPHYLLINE; PHENACETIN	[Zhuang, Xiao-Mei; Zhong, Yu-Huan; Xiao, Wei-Bin; Li, Hua] Beijing Inst Pharmacol & Toxicol, Key Lab Drug Metab & Pharmacokinet, Beijing 100850, Peoples R China; [Lu, Chuang] Millennium Pharmaceut Inc, Cambridge, MA USA	China,USA	Li, H (corresponding author), Beijing Inst Pharmacol & Toxicol, Key Lab Drug Metab & Pharmacokinet, Beijing 100850, Peoples R China.	amms_hli@126.com; chuang.lu@mpi.com	Li, Hua/Q-5308-2016	Li, Hua/0000-0003-3159-1096	Chinese National Science and Technology Major Special Project on Major New Drug Innovation [2008ZXJ09006001, 2012ZX09301003001]	This research was supported by the Chinese National Science and Technology Major Special Project on Major New Drug Innovation [Grants 2008ZXJ09006001 and 2012ZX09301003001].		50	26	29	0	33	AMER SOC PHARMACOLOGY EXPERIMENTAL THERAPEUTICS	BETHESDA	9650 ROCKVILLE PIKE, BETHESDA, MD 20814-3995 USA	0090-9556	1521-009X
J	English	Article	2019	10.1016/j.jep.2019.112174	√	4.36	31442620	propolis	Human	CYP1A2,CYP2C9,CYP2C19,CYP2D6,CYP3A	caffeine, losartan, omeprazole,metoprolol, midazolam and fexofenadine	——	Clinical trials		Evaluation of potential herbal-drug interactions of a standardized propolis extract (EPP-AF (R)) using an in vivo cocktail approach	Ethnopharmacological relevance: Propolis has been employed extensively in many cultures since ancient times as antiseptic, wound healing, anti-pyretic and others due to its biological and pharmacological properties, such as immunomodulatory, antitumor, anti-inflammatory, antioxidant, antibacterial, antiviral, antifungal, antiparasite activities. But despite its broad and traditional use, there is…		JOURNAL OF ETHNOPHARMACOLOGY	Plant Sciences; Chemistry, Medicinal; Integrative & Complementary Medicine; Pharmacology & Pharmacy	Plant Sciences; Pharmacology & Pharmacy; Integrative & Complementary Medicine	Cusinato, DAC; Martinez, EZ; Cintra, MTC; Filgueira, GCO; Berretta, AA; Lanchote, VL; Coelho, EB	Cusinato, Diego A. C.; Martinez, Edson Z.; Cintra, Monica T. C.; Filgueira, Gabriela C. O.; Berretta, Andresa A.; Lanchote, Vera L.; Coelho, Eduardo B.							Propolis; Clinical trials; Drug metabolism; Drug transport; Pharmacokinetics	BRAZILIAN GREEN PROPOLIS; P-GLYCOPROTEIN PROBE; ST-JOHNS-WORT; BIOLOGICAL-PROPERTIES; CYTOCHROME-P450; ENZYMES; PHARMACOKINETICS; TRANSPORTERS; ASSESSMENTS; METABOLITES	[Cusinato, Diego A. C.; Lanchote, Vera L.; Coelho, Eduardo B.] Univ Sao Paulo, Sch Pharmaceut Sci Ribeirao Preto, Dept Clin Anal Toxicol & Food Sci, Sao Paulo, Brazil; [Martinez, Edson Z.] Univ Sao Paulo Ribeirao Preto, Ribeirao Preto Med Sch, Dept Social Med, Ribeirao Preto, Brazil; [Cintra, Monica T. C.] Teaching Hosp Ribeirao Preto, Gen Clin Res Ctr, Ribeirao Preto, Brazil; [Filgueira, Gabriel…	Brazil	Coelho, EB (corresponding author), Univ Sao Paulo, Dept Internal Med, Fac Med Ribeirao Preto, Av Bandeirantes 3900, BR-14049900 Ribeirao Preto, SP, Brazil.	ebcoelho@fmrp.usp.br	Coelho, Eduardo B/G-3463-2012; Lanchote, Vera Lucia/P-5925-2016; Martinez, Edson Zangiacomi/A-3638-2008	Coelho, Eduardo B/0000-0003-3491-3396; Lanchote, Vera Lucia/0000-0002-0074-4953; Martinez, Edson Zangiacomi/0000-0002-0949-3222	Financiadora de Estudos e Projetos (FINEP)Financiadora de Inovacao e Pesquisa (Finep) [01.12.0040.03]; Fundacao de Amparo a Pesquisa do Estado de Sao PauloFundacao de Amparo a Pesquisa do Estado de Sao Paulo (FAPESP); Conselho Nacional de Desenvolvimento	The authors are grateful to Financiadora de Estudos e Projetos (FINEP, grant number 01.12.0040.03), Fundacao de Amparo a Pesquisa do Estado de Sao Paulo, Conselho Nacional de Desenvolvimento Cientifico e Tecnologico (CNPq), and Fundacao de Apoio ao Ensino		54	9	9	2	20	ELSEVIER IRELAND LTD	CLARE	ELSEVIER HOUSE, BROOKVALE PLAZA, EAST PARK SHANNON, CO, CLARE, 00000, IRELAND	0378-8741	1872-7573
J	English	Article	2013	10.1016/j.fct.2012.10.012	√	6.023	23104244	galgeun-tang	Human	1A2, 2A6, 2B6, 2C9,2C19, 2D6, 2E1, and 3A4		——（suggesting that GGT may have low potential for herb–drug interactions mediated by CYP inhibition）	in vitro（human liver microsome,LC–ESI/MS/MS）		Cytochrome P450-mediated herb-drug interaction potential of Galgeun-tang	We evaluated the herb-drug interaction potential of Galgeun-tang (GGT) extracts, mediated by cytochrome P450 (CYP) inhibition/induction. Further, the effects of fermentation on the CYP-mediated herb-drug interaction potential of GGT extracts were determined. As measured by LC-ESI/MS/MS, GGT extracts (0-300 mu g/mL) showed no inhibitory activity toward eight CYP isoforms (1A2, 2A6, 2B6, 2C9, 2C19,…		FOOD AND CHEMICAL TOXICOLOGY	Food Science & Technology; Toxicology	Food Science & Technology; Toxicology	Lee, SY; Lee, JY; Kang, W; Kwon, KI; Park, SK; Oh, SJ; Ma, JY; Kim, SK	Lee, Sang Yoon; Lee, Ji-Yoon; Kang, Wonku; Kwon, Kwang-il; Park, Song-Kyu; Oh, Soo Jin; Ma, Jin Yeul; Kim, Sang Kyum							Cytochrome P450; Fermentation; Herb-drug interaction; Galgeun-tang	IN-VITRO; RAT-LIVER; INHIBITION; INDUCTION; METABOLISM; EXPRESSION; ENZYMES; 2,3,7,8-TETRACHLORODIBENZO-P-DIOXIN; FERMENTATION; MCF-7	[Lee, Sang Yoon; Lee, Ji-Yoon; Kwon, Kwang-il; Kim, Sang Kyum] Chungnam Natl Univ, Coll Pharm, Taejon 305764, South Korea; [Kang, Wonku] Yeungnam Univ, Coll Pharm, Kyongsan 712749, South Korea; [Park, Song-Kyu] Korea Univ, Coll Pharm, Yeongi 339700, Chungnam, South Korea; [Oh, Soo Jin] KRIBB, Bioevaluat Ctr, Ochang, Chungbuk, South Korea; [Ma, Jin Yeul] Korea Inst Oriental Med, KM Based Herbal Dr…	South Korea	Ma, JY (corresponding author), Korea Inst Oriental Med, KM Based Herbal Drug Res Grp, Taejon 305811, South Korea.	jyma@kiom.re.kr; sangkim@cnu.ac.kr		Kim, Sang Kyum/0000-0001-5769-0792	Korean Institute of Oriental medicine (KIOM) [K12050]; Ministry of Education, Science, and Technology (MEST)Ministry of Education, Science and Technology, Republic of Korea; Korean Healthcare Technology R&D Project, Ministry for Health, Welfare & Family Affairs, Republic of Korea [A101836]	This work was supported by a grant (No. K12050) from the Korean Institute of Oriental medicine (KIOM) funded by the Ministry of Education, Science, and Technology (MEST) and by a grant from the Korean Healthcare Technology R&D Project, Ministry for Health, Welfare & Family Affairs, Republic of Korea (A101836).		28	28	29	0	18	PERGAMON-ELSEVIER SCIENCE LTD	OXFORD	THE BOULEVARD, LANGFORD LANE, KIDLINGTON, OXFORD OX5 1GB, ENGLAND	0278-6915	1873-6351
J	English	Article; Early Access	2021	10.1038/s41401-021-00697-2	√	6.15	34183756	jingyin granules	Human	CYPs1A, CYP2A6,CYP2C8,CYP2C9,CYP2D6, andCYP2E1; CYP2C19 andCYP3A	lopinavir (a CYP3A-substrate drug)	inhibit	In Vitro，in vivo		Inhibition of drug-metabolizing enzymes by Jingyin granules: implications of herb-drug interactions in antiviral therapy	Jingyin granules, a marketed antiviral herbal medicine, have been recommended for treating H1N1 influenza A virus infection and Coronavirus disease 2019 (COVID-19) in China. To fight viral diseases in a more efficient way, Jingyin granules are frequently co-administered in clinical settings with a variety of therapeutic agents, including antiviral drugs, anti-inflammatory drugs, and other Western…		ACTA PHARMACOLOGICA SINICA	Chemistry, Multidisciplinary; Pharmacology & Pharmacy	Chemistry; Pharmacology & Pharmacy	Zhang, F; Liu, W; Huang, J; Chen, QL; Wang, DD; Zou, LW; Zhao, YF; Zhang, WD; Xu, JG; Chen, HZ; Ge, GB	Zhang, Feng; Liu, Wei; Huang, Jian; Chen, Qi-long; Wang, Dan-dan; Zou, Li-wei; Zhao, Yong-fang; Zhang, Wei-dong; Xu, Jian-guang; Chen, Hong-zhuan; Ge, Guang-bo							herbal extract of Jingyin granules (HEJG); cytochrome P450 enzymes (CYPs/P450s); herb-drug interactions (HDIs); CYP3A substrate-drugs	QINGFEI PAIDU DECOCTION; VIRUS-INFECTION; IN-VITRO; RITONAVIR; INFLUENZA; LOPINAVIR; PHARMACOKINETICS; OSELTAMIVIR; MEDICINE; EFFICACY	[Zhang, Feng; Huang, Jian; Chen, Qi-long; Zou, Li-wei; Zhao, Yong-fang; Zhang, Wei-dong; Xu, Jian-guang; Chen, Hong-zhuan; Ge, Guang-bo] Shanghai Univ Tradit Chinese Med, Inst Interdisciplinary Integrat Med Res, Shanghai 201203, Peoples R China; [Liu, Wei; Zhao, Yong-fang] Shanghai Univ Tradit Chinese Med, Inst Liver Dis, Shuguang Hosp, Shanghai 201203, Peoples R China; [Huang, Jian] Shanghai Ins…	China	Chen, HZ; Ge, GB (corresponding author), Shanghai Univ Tradit Chinese Med, Inst Interdisciplinary Integrat Med Res, Shanghai 201203, Peoples R China.	hongzhuan_chen@hotmail.com; geguangbo@dicp.ac.cn		Zou, Li-Wei/0000-0003-1156-4162	Shanghai Science and Technology Innovation Action Plans - Shanghai Science and Technology Committee [20S21901500, 20S21900900]; NSF of ChinaNational Natural Science Foundation of China (NSFC) [81922070, 81973286]; National Key Research and Development Program of China [2017YFC1700200, 2017YFC1702000]; National Science and Technology Major Project of China [2018ZX09731016]; Three-year Action Plan …	This work was supported by Shanghai Science and Technology Innovation Action Plans (20S21901500, 20S21900900) supported by Shanghai Science and Technology Committee, the NSF of China (81922070, 81973286), the National Key Research and Development Program of China (2017YFC1700200, 2017YFC1702000), the National Science and Technology Major Project of China (2018ZX09731016), the Three-year Action Pl…		60	0	0	1	1	NATURE PUBLISHING GROUP	LONDON	MACMILLAN BUILDING, 4 CRINAN ST, LONDON N1 9XW, ENGLAND	1671-4083	1745-7254
J	English	Article	2013	10.1016/j.fct.2013.03.041	√	6.023	23583485	gypenosides	Human	CYP2D6,CYP2C8,CYP3A4,CYP2C9		Gypenosides showed the strongest inhibition of CYP2D6, followed by CYP2C8, CYP3A4 and CYP2C9.	in vitro（human liver microsome,HPLC/MS）		Inhibitory effects of gypenosides on seven human cytochrome P450 enzymes in vitro	Among the various possible causes for drug interactions, pharmacokinetic factors such as inhibition of drug-metabolizing enzymes, especially cytochrome P450 (CYP) enzymes, are regarded as the most frequent and clinically important. Gypenosides is widely used as functional food and over-the-counter drug in East Asia. In this study, the in vitro inhibitory effects of gypenosides on the major human …		FOOD AND CHEMICAL TOXICOLOGY	Food Science & Technology; Toxicology	Food Science & Technology; Toxicology	He, M; Jiang, J; Qiu, FR; Liu, SC; Peng, P; Gao, CL; Miao, P	He, Min; Jiang, Jian; Qiu, Furong; Liu, Songcan; Peng, Peng; Gao, Chenglu; Miao, Ping							Gypenosides; Cytochrome P450; Herb-drug interaction; Inhibition	GYNOSTEMMA-PENTAPHYLLUM; DRUG INTERACTIONS; CELLS; APOPTOSIS; STRESS	[He, Min; Jiang, Jian; Qiu, Furong; Liu, Songcan; Peng, Peng; Gao, Chenglu; Miao, Ping] Shanghai Univ TCM, Dept Clin Pharmacol, Shuguang Hosp, Shanghai, Peoples R China	China	Jiang, J (corresponding author), Shanghai Univ TCM, Dept Clin Pharmacol, Shuguang Hosp, 528 Zhangheng Rd, Shanghai, Peoples R China.	jiangjiansg@163.com			Shanghai Leading Academic Discipline ProjectShanghai Leading Academic Discipline Project [J50303]; National Key New Drugs Creation Project, Innovative Drug Research and Development Technology Platform [2012ZX09303009-001]	This study was supported by Shanghai Leading Academic Discipline Project (No. J50303) and by National Key New Drugs Creation Project, Innovative Drug Research and Development Technology Platform (No. 2012ZX09303009-001).		23	12	13	0	15	PERGAMON-ELSEVIER SCIENCE LTD	OXFORD	THE BOULEVARD, LANGFORD LANE, KIDLINGTON, OXFORD OX5 1GB, ENGLAND	0278-6915
J	English	Article	2013	10.1016/j.foodchem.2012.08.069	√	7.514	23122083	ssang-hwa-tang	Human	CYP1A2		The results of the enzyme kinetic study suggested that the SHT-induced CYP1A2 inhibition is mixed reversible inhibition.	In vitro (human liver microsomes) and in vivo		In vitro and in vivo assessment of cytochrome P450-mediated herb-drug interaction of Ssang-hwa-tang	We have evaluated the herb-drug interaction potential of Ssang-hwa-tang (SHT) mediated by cytochrome P450 (CYP) inhibition/induction. Further, the effects of fermentation on the CYP-mediated herb-drug interaction potential were determined. SHT showed inhibitory activity toward CYP1A2, but not 2A6, 2B6, 2C9, 2C19, 2D6, 2E1, and 3A4 in human liver microsomes. The results of the enzyme kinetic study…		FOOD CHEMISTRY	Chemistry, Applied; Food Science & Technology; Nutrition & Dietetics	Chemistry; Food Science & Technology; Nutrition & Dietetics	Lee, SY; Lee, JY; Kang, W; Kwon, KI; Oh, SJ; Ma, JY; Kim, SK	Lee, Sang Yoon; Lee, Ji-Yoon; Kang, Wonku; Kwon, Kwang-il; Oh, Soo Jin; Ma, Jin Yeul; Kim, Sang Kyum							Cytochrome P450; Fermentation; Herb-drug interaction; Ssang-hwa-tang	TIME-DEPENDENT INHIBITION; ENZYMES; METABOLISM; INDUCTION; P450IIE1	[Lee, Sang Yoon; Lee, Ji-Yoon; Kwon, Kwang-il; Kim, Sang Kyum] Chungnam Natl Univ, Coll Pharm, Taejon 305764, South Korea; [Kang, Wonku] Yeungnam Univ, Coll Pharm, Kyungbuk 712749, South Korea; [Oh, Soo Jin] KRIBB, Bioevaluat Ctr, Ochang, Chungbuk, South Korea; [Ma, Jin Yeul] Korea Inst Oriental Med, TKM Based Herbal Drug Res Grp, Ctr Herbal Med Improvement Res, Taejon 305811, South Korea	South Korea	Ma, JY (corresponding author), Korea Inst Oriental Med, TKM Based Herbal Drug Res Grp, Ctr Herbal Med Improvement Res, Taejon 305811, South Korea.	jyma@kiom.re.kr; sangkim@cnu.ac.kr		Kim, Sang Kyum/0000-0001-5769-0792	Korea Institute of Oriental Medicine (KIOM) [K10050]; Ministry of Education, Science, and Technology (MEST)Ministry of Education, Science and Technology, Republic of Korea; Korea Healthcare Technology R&D Project, Ministry for Health, Welfare & Family Affairs, Republic of Korea [A101836]	This work was supported by a Grant (No. K10050) from the Korea Institute of Oriental Medicine (KIOM) funded by the Ministry of Education, Science, and Technology (MEST) and by a Grant from the Korea Healthcare Technology R&D Project, Ministry for Health, Welfare & Family Affairs, Republic of Korea (A101836).		30	11	12	1	21	ELSEVIER SCI LTD	OXFORD	THE BOULEVARD, LANGFORD LANE, KIDLINGTON, OXFORD OX5 1GB, OXON, ENGLAND	0308-8146	1873-7072
J	English	Article	2018	10.3390/molecules23020430	√	4.411	29462868	extracts of hyptis verticillata jacq.	Human	CYP1A1, 1A2, 1B1, 3A4		The dried plant aqueous extract demonstrated potent inhibition of the activities of CYPs 1A1 (7.6 µg/mL), 1A2 (1.9 µg/mL), 1B1 (9.4 µg/mL) and 3A4 (6.8 µg/mL).	In Vitro Inhibition of CYP Activity （high throughput fluorometric inhibition assays）		Inhibition of Cytochrome P450 Activities by Extracts of Hyptis verticillata Jacq.: Assessment for Potential HERB-Drug Interactions	Understanding the potential for adverse drug reactions (ADRs), from herb-drug interactions, is a key aspect of medicinal plant safety, with particular relevance for public health in countries where medicinal plant use is highly prevalent. We undertook an in-depth assessment of extracts of Hyptis verticillata Jacq., via its impact on activities of key cytochrome P450 (CYP) enzymes (CYPs 1A1, 1A2, …		MOLECULES	Biochemistry & Molecular Biology; Chemistry, Multidisciplinary	Biochemistry & Molecular Biology; Chemistry	Picking, D; Chambers, B; Barker, J; Shah, I; Porter, R; Naughton, DP; Delgoda, R	Picking, David; Chambers, Bentley; Barker, James; Shah, Iltaf; Porter, Roy; Naughton, Declan P.; Delgoda, Rupika							cytochrome P450; Hyptis verticillata Jacq.; enzyme inhibition; herb-drug interaction; drug-herb interaction; adverse drug reaction; ADR; chemoprevention; antioxidant	IN-VITRO; OLEANOLIC ACID; URSOLIC ACID; NETWORK PHARMACOLOGY; METABOLIZING-ENZYMES; RP-HPLC; CANCER; JAMAICA; DISCOVERY; MEDICINES	[Picking, David; Delgoda, Rupika] Univ West Indies, Nat Prod Inst, Kingston 7, Jamaica; [Chambers, Bentley] Univ West Indies, Trop Med Res Inst, Kingston 7, Jamaica; [Barker, James; Naughton, Declan P.] Kingston Univ, Sch Life Sci Pharm & Chem, Kingston Upon Thames, Surrey, England; [Shah, Iltaf] United Arab Emirates Univ, Coll Sci, Al Ain 009713, U Arab Emirates; [Porter, Roy] Univ West Indies, …	England,Jamaica	Delgoda, R (corresponding author), Univ West Indies, Nat Prod Inst, Kingston 7, Jamaica.	Davidpicking63@gmail.com; bentley.chambers@uwimona.edu.jm; J.Barker@kingston.ac.uk; altafshah@uaeu.ac.ae; roy.porter@uwimona.edu.jm; D.Naughton@kingston.ac.uk; thejani.delgoda@uwimona.edu.jm	Barker, James/A-5103-2018	Barker, James/0000-0002-5863-9400; SHAH, ILTAF/0000-0002-3739-6083; Delgoda, Rupika/0000-0002-6100-481X; Picking, David/0000-0002-6656-3469	Commonwealth Scholarship Commission; University of the West Indies Postgraduate Research Fund; Forest Conservation Fund; National Health Fund	We thank the Commonwealth Scholarship Commission, the University of the West Indies Postgraduate Research Fund, Forest Conservation Fund and the National Health Fund for funding support and Paul Reese, Sylvia Mitchell, Patrick Lewis and JeAnn Murray for their support.		56	8	8	0	2	MDPI	BASEL	ST ALBAN-ANLAGE 66, CH-4052 BASEL, SWITZERLAND	1420-3049
J	English	Article	2021	10.1016/j.fct.2021.111998	√	6.023	33476691	qingfei paidu decoction	Human	CYPs1A,CYP2A6,CYP2C8,CYP2C9,CYP2C19,CYP2D6 andCYP2E1 but inhibitedCYP3A	lopinavir (a CYP3A-substrate drug)	inhibit	In Vitro，in vivo		Inhibition of drug-metabolizing enzymes by Qingfei Paidu decoction: Implication of herb-drug interactions in COVID-19 pharmacotherapy	Corona Virus Disease 2019 (COVID-19) has spread all over the world and brings significantly negative effects on human health. To fight against COVID-19 in a more efficient way, drug-drug or drug-herb combinations are frequently used in clinical settings. The concomitant use of multiple medications may trigger clinically relevant drug/herb-drug interactions. This study aims to assay the inhibitory…		FOOD AND CHEMICAL TOXICOLOGY	Food Science & Technology; Toxicology	Food Science & Technology; Toxicology	Zhang, F; Huang, J; Liu, W; Wang, CR; Liu, YF; Tu, DZ; Liang, XM; Yang, L; Zhang, WD; Chen, HZ; Ge, GB	Zhang, Feng; Huang, Jian; Liu, Wei; Wang, Chao-Ran; Liu, Yan-Fang; Tu, Dong-Zhu; Liang, Xin-Miao; Yang, Ling; Zhang, Wei-Dong; Chen, Hong-Zhuan; Ge, Guang-Bo							Qingfei Paidu decoction (QPD); Cytochrome P450 enzymes (CYPs/P450s); Herb-drug interactions (HDIs); CYP3A substrate-drugs	CORONAVIRUS DISEASE 2019; IN-VITRO; CYP3A4; RITONAVIR; LOPINAVIR; LIVER	[Zhang, Feng; Huang, Jian; Tu, Dong-Zhu; Yang, Ling; Zhang, Wei-Dong; Chen, Hong-Zhuan; Ge, Guang-Bo] Shanghai Univ Tradit Chinese Med, Inst Interdisciplinary Integrat Med Res, Shanghai, Peoples R China; [Huang, Jian] Shanghai Inst Food & Drug Control, Pharmacol & Toxicol Div, Shanghai, Peoples R China; [Liu, Wei] Shanghai Univ Tradit Chinese Med, Shuguang Hosp, Inst Liver Dis, Shanghai, Peoples …	China	Ge, GB (corresponding author), Shanghai Univ Tradit Chinese Med, Inst Interdisciplinary Integrat Med Res, Shanghai, Peoples R China.	geguangbo@dicp.ac.cn		Jian, Huang/0000-0002-7564-755X	National Key Research and Development Program of China [2020YFC0845400, 2017YFC1700200, 2017YFC1702000]; NSF of ChinaNational Natural Science Foundation of China (NSFC) [81922070, 81973286]; Shanghai Science and Technology Innovation Action Plans - Shanghai Science and Technology Committee [20S21901500, 20S21900900]; Program of Shanghai Academic/Technology Research Leader [18XD1403600]; Three-yea…	We'd like to thank Jointown Pharmaceutical Group Co.,Ltd. (China) for providing QPD extract and 21 single herbs. This work was supported by the National Key Research and Development Program of China (2020YFC0845400, 2017YFC1700200, 2017YFC1702000), the NSF of China (81922070, 81973286), Shanghai Science and Technology Innovation Action Plans (20S21901500; 20S21900900) supported by Shanghai Scienc…		46	3	3	6	7	PERGAMON-ELSEVIER SCIENCE LTD	OXFORD	THE BOULEVARD, LANGFORD LANE, KIDLINGTON, OXFORD OX5 1GB, ENGLAND	0278-6915	1873-6351
J	English	Article	2019	10.1124/dmd.118.085647	√	3.922	31399508	rhinacanthin-c	Human	CYP2C8	midazolam, midazolam	rhinacanthin-C significantly inhibited multiple human CYP isoforms including CYP2C8	in vitro (Mechanism-based inhibition of CYP enzymes was assessed by IC50 shift method，human liver microsomes,CYP Cocktail Inhibition Assays,Mechanism-Based CYP Inhibition Assays,UHPLC-MS/MS Analysis		Rhinacanthin-C Mediated Herb-Drug Interactions with Drug Transporters and Phase I Drug-Metabolizing Enzymes	Rhinacanthin-C is a major active constituent in Rhinacanthus nasutus (L.) Kurz, a plant widely used in herbal remedies. Its potential for pharmacokinetic herb-drug interaction may exist with drug transporters and drug metabolizing enzymes. This study assessed the possibility for rhinacanthin-C-mediated drug interaction by determining its inhibitory effects against major human efflux and influx dr…		DRUG METABOLISM AND DISPOSITION	Pharmacology & Pharmacy	Pharmacology & Pharmacy	Dunkoksung, W; Vardhanabhuti, N; Siripong, P; Jianmongkol, S	Dunkoksung, Wilasinee; Vardhanabhuti, Nontima; Siripong, Pongpun; Jianmongkol, Suree								CANCER RESISTANCE PROTEIN; P-GLYCOPROTEIN; ORAL BIOAVAILABILITY; HEPATIC-UPTAKE; INHIBITION; MECHANISM; DISCOVERY; OATP1B1; PHARMACOKINETICS; NAPHTHOQUINONES	[Dunkoksung, Wilasinee; Jianmongkol, Suree] Chulalongkorn Univ, Fac Pharmaceut Sci, Dept Pharmacol & Physiol, Payathai Rd, Bangkok 10330, Thailand; [Vardhanabhuti, Nontima] Chulalongkorn Univ, Fac Pharmaceut Sci, Dept Pharmaceut & Ind Pharm, Bangkok, Thailand; [Siripong, Pongpun] Natl Canc Inst, Bangkok, Thailand	Thailand	Jianmongkol, S (corresponding author), Chulalongkorn Univ, Fac Pharmaceut Sci, Dept Pharmacol & Physiol, Payathai Rd, Bangkok 10330, Thailand.	suree.j@pharm.chula.ac.th		Dunkoksung, Wilasinee/0000-0002-9884-5022; Jianmongkol, Suree/0000-0002-2919-2339	100th Anniversary Chulalongkorn University Fund for Doctoral Scholarship; 90th Anniversary of Chulalongkorn University Fund (Ratchadaphiseksomphot Endowment Fund)Chulalongkorn University	This work was supported by the 100th Anniversary Chulalongkorn University Fund for Doctoral Scholarship and the 90th Anniversary of Chulalongkorn University Fund (Ratchadaphiseksomphot Endowment Fund).		55	4	4	2	12	AMER SOC PHARMACOLOGY EXPERIMENTAL THERAPEUTICS	BETHESDA	9650 ROCKVILLE PIKE, BETHESDA, MD 20814-3995 USA	0090-9556	1521-009X
J	English	Article	2017	10.3390/molecules22122049	√	4.411	29168799	a. muricata [cyp2c9, 3a4 and cyp2d6]; m. indica [cyp2c9]; m. charantia [cyp2c9 and cyp2c19]; p. amarus [cyp2c19, cyp2c9 and cyp3a4]; t. diversifolia [cyp2c19 and cyp3a4].	Human	CYP1A2,CYP2A6,CYP2B6,CYP2C9,CYP2C19,CYP2D6,CYP3A4		Inhibit (IC50 < 10 µg/mL) A. muricata [CYP2C9, 3A4 and CYP2D6]; M. indica [CYP2C9]; M. charantia [CYP2C9 and CYP2C19];P. amarus [CYP2C19, CYP2C9 and CYP3A4]; T. diversifolia [CYP2C19 and CYP3A4].	in vitro ( Inhibition Assay with Recombinant CYPs)	——	Modulation of Cytochrome P450, P-glycoprotein and Pregnane X Receptor by Selected Antimalarial HerbsImplication for Herb-Drug Interaction	Seven medicinal plants popularly used for treating malaria in West Africa were selected to assess herb-drug interaction potential through a series of in vitro methods. Fluorescent cytochrome P450 (CYP) assays were conducted using the recombinant CYP enzymes for CYP1A2, CYP2A6, CYP2B6, CYP2C9, CYP2C19, CYP2D6 and CYP3A4 to assess the effect of the methanolic extracts on the metabolic activity of C…		MOLECULES	Biochemistry & Molecular Biology; Chemistry, Multidisciplinary	Biochemistry & Molecular Biology; Chemistry	Fasinu, PS; Manda, VK; Dale, OR; Egiebor, NO; Walker, LA; Khan, SI	Fasinu, Pius S.; Manda, Vamshi K.; Dale, Olivia R.; Egiebor, Nosa O.; Walker, Larry A.; Khan, Shabana I.							cytochrome P450; drug metabolism; enzyme induction; herb-drug interaction; herbal medicine; malaria; P-glycoprotein; pregnane-X factor	ST-JOHNS-WORT; IN-VITRO; ARGEMONE-MEXICANA; ANNONA-MURICATA; MEDICINAL-PLANTS; ADME PROPERTIES; MALARIA; ARTEMISININ; METABOLISM; CYTOTOXICITY	[Fasinu, Pius S.] Campbell Univ, Coll Pharm & Hlth Sci, Dept Pharmaceut Sci, Buies Creek, NC 27506 USA; [Fasinu, Pius S.; Manda, Vamshi K.; Dale, Olivia R.; Walker, Larry A.; Khan, Shabana I.] Univ Mississippi, Sch Pharm, Natl Ctr Nat Prod Res, Oxford, MS 38677 USA; [Egiebor, Nosa O.] SUNY Coll Environm Sci & Forestry, Dept Environm Resources Engn, Syracuse, NY 13210 USA; [Walker, Larry A.; Khan,…	USA	Fasinu, PS (corresponding author), Campbell Univ, Coll Pharm & Hlth Sci, Dept Pharmaceut Sci, Buies Creek, NC 27506 USA.; Fasinu, PS (corresponding author), Univ Mississippi, Sch Pharm, Natl Ctr Nat Prod Res, Oxford, MS 38677 USA.	fasinu@campbell.edu; mandavamshi@gmail.com; ordale@olemiss.edu; egiebor@gmail.com; lwalker@olemiss.edu; skhan@olemiss.edu	Fasinu, Pius/AAO-7183-2020; Khan, Ikhlas/AAA-1829-2020; Fasinu, Pius/E-6362-2011	Fasinu, Pius/0000-0002-3160-1824; Fasinu, Pius/0000-0002-3160-1824	United States Agency for International Development (USAID) grant for Africa-U.S. Higher Education Partnership program, (USAID/HED Grant)United States Agency for International Development (USAID) [HED153-6200-BFA-15-01]; U.S. Department of Agriculture, Agricultural Research ServiceUnited States Department of Agriculture (USDA)USDA Agricultural Research Service [58-6408-7-012]	This study is supported in part by United States Agency for International Development (USAID) grant for Africa-U.S. Higher Education Partnership program, (USAID/HED Grant No. HED153-6200-BFA-15-01) and by a Specific Cooperative Agreement No. 58-6408-7-012 with the U.S. Department of Agriculture, Agricultural Research Service.		42	8	9	0	3	MDPI	BASEL	ST ALBAN-ANLAGE 66, CH-4052 BASEL, SWITZERLAND		1420-3049
J	English	Article	2019	10.1002/fsn3.789	√	2.863	30680158	allium sativum, gongronema latifolium, moringa oleifera, musa sapientum, mangifera indica, tetracarpidium conophorum, lstonia boonei, bauhinia monandra, and picralima nitida	Human	Mangifera indica moderately inhibitedCYP2C8,CYP2B6,CYP2D6,CYP1A2, andCYP2C9 with IC50 values of 37.93, 57.83, 67.39, 54.83, and 107.48 μg/ml, respectively, and Alstonia boonei inhibitedCYP2D6 (IC50 = 77.19 μg/ml). Picralima nitida inhibitedCYP3A4 (IC50 = 45.58 μg/ml) andCYP2C19 (IC50 = 73.06 μg/ml) moderately but strongly inhibitedCYP2D6 (IC50 = 1.19 μg/ml). Other aqueous extracts of Gongronema l…	incubation mixture were as follows: acetaminophen (CYP1A2, 10 μM), coumarin (CYP2A6, 2 μM), bupropion (CYP2B6, 2 μM), repaglinide (CYP2C8, 5 μM), diclofenac (CYP2C9, 5 μM), omeprazole (CYP2C19 and CYP3A4, 5 μM), dextromethorphan (CYP2D6, 1 μM), midazolam (CYP3A4, 1 μM), and testosterone (CYP3A4, 5 μM).	Mangifera indica moderately inhibited CYP2C8, CYP2B6, CYP2D6, CYP1A2, and CYP2C9 with IC50 values of 37.93, 57.83, 67.39, 54.83, and 107.48 μg/ml, respec?tively, and Alstonia boonei inhibited CYP2D6 (IC50 = 77.19 μg/ml). Picralima nitida in?hibited CYP3A4 (IC50 = 45.58 μg/ml) and CYP2C19 (IC50 = 73.06 μg/ml) moderately but strongly inhibited CYP2D6 (IC50 = 1.19 μg/ml). Other aqueous extracts of G…	In Vitro （Human liver microsomes. metabolite profiling and CYP inhibition study）		Potential inhibition of major human cytochrome P450 isoenzymes by selected tropical medicinal herbs-Implication for herb-drug interactions	Background Increasing use of medicinal herbs as nutritional supplements and traditional medicines for the treatment of diabetes, hypertension, hyperlipidemia, and malaria fever with conventional drugs poses possibilities of herb-drug interactions (HDIs). The potential of nine selected widely used tropical medicinal herbs in inhibiting human cytochrome P450 (CYP) isoenzymes was investigated. Mater…		FOOD SCIENCE & NUTRITION	Food Science & Technology	Food Science & Technology	Showande, SJ; Fakeye, TO; Kajula, M; Hokkanen, J; Tolonen, A	Showande, Segun Johnson; Fakeye, Titilayo Oyelola; Kajula, Marena; Hokkanen, Juho; Tolonen, Ari							chronic diseases; cytochrome P450 isoenzymes; herb-drug interactions; in vitro assay; medicinal herbs; traditional medicines	ST-JOHNS-WORT; IN-VITRO INHIBITION; BLACK COHOSH; HYPERICUM-PERFORATUM; MANGIFERA-INDICA; SUPPLEMENT USE; P450 ENZYMES; MILK THISTLE; 3A4 ACTIVITY; KAVA KAVA	[Showande, Segun Johnson; Fakeye, Titilayo Oyelola] Univ Ibadan, Dept Clin Pharm & Pharm Adm, Fac Pharm, Ibadan, Nigeria; [Kajula, Marena; Hokkanen, Juho; Tolonen, Ari] Admescope Ltd, Oulu, Finland	Finland	Showande, SJ (corresponding author), Univ Ibadan, Dept Clin Pharm & Pharm Adm, Fac Pharm, Ibadan, Nigeria.	pharmseg@yahoo.com	Johnson, Showande Segun/Q-7696-2017	Johnson, Showande Segun/0000-0003-3748-091X				72	11	11	0	2	WILEY	HOBOKEN	111 RIVER ST, HOBOKEN 07030-5774, NJ USA	2048-7177
J	English	Article	2016	10.1248/bpb.b16-00248	√	2.233	27582327	yokukansan	Human	CYP1A2,CYP2D6,CYP3A		——（There were no statistically significant differences in the activities of the examined enzymes before or after the 7-d administration of YKS.）	Clinical trial		The Effect of Yokukansan, a Traditional Herbal Preparation Used for the Behavioral and Psychological Symptoms of Dementia, on the Drug-Metabolizing Enzyme Activities in Healthy Male Volunteers	The concomitant use of herb and prescription medications is increasing globally. Herb-drug interactions are therefore a clinically important problem. Yokukansan (YKS), a Japanese traditional herbal medicine, is one of the most frequently used herbal medicines. It is effective for treating the behavioral and psychological symptoms of dementia. We investigated the potential effects of YKS on drug-m…		BIOLOGICAL & PHARMACEUTICAL BULLETIN	Pharmacology & Pharmacy	Pharmacology & Pharmacy	Soraoka, H; Oniki, K; Matsuda, K; Ono, T; Taharazako, K; Uchiyashiki, Y; Kamihashi, R; Kita, A; Takashima, A; Nakagawa, K; Yasui-Furukori, N; Kadowaki, D; Miyata, K; Saruwatari, J	Soraoka, Hiromi; Oniki, Kentaro; Matsuda, Kazuki; Ono, Tatsumasa; Taharazako, Kosuke; Uchiyashiki, Yoshihiro; Kamihashi, Ryoko; Kita, Ayana; Takashima, Ayaka; Nakagawa, Kazuko; Yasui-Furukori, Norio; Kadowaki, Daisuke; Miyata, Keishi; Saruwatari, Junji							yokukansan (YKS); herb-drug interaction; drug-metabolizing enzyme; Kampo	HUMAN CYTOCHROME-P450 ENZYMES; XANTHINE-OXIDASE; JAPANESE MEDICINE; ALZHEIMERS-DISEASE; INHIBITION; N-ACETYLTRANSFERASE-2; TRIALS; P450S; KAMPO; GAN	[Soraoka, Hiromi; Oniki, Kentaro; Matsuda, Kazuki; Ono, Tatsumasa; Taharazako, Kosuke; Uchiyashiki, Yoshihiro; Kamihashi, Ryoko; Kita, Ayana; Takashima, Ayaka; Nakagawa, Kazuko; Saruwatari, Junji] Kumamoto Univ, Grad Sch Pharmaceut Sci, Div Pharmacol & Therapeut, Chuo Ku, 5-1 Oe Honmachi, Kumamoto 8620973, Japan; [Nakagawa, Kazuko; Kadowaki, Daisuke; Saruwatari, Junji] Kumamoto Univ, Ctr Clin Pha…	Japan	Saruwatari, J (corresponding author), Kumamoto Univ, Grad Sch Pharmaceut Sci, Div Pharmacol & Therapeut, Chuo Ku, 5-1 Oe Honmachi, Kumamoto 8620973, Japan.; Saruwatari, J (corresponding author), Kumamoto Univ, Ctr Clin Pharmaceut Sci, Chuo Ku, 5-1 Oe Honm	junsaru@gpo.kumamoto-u.ac.jp	Saruwatari, Junji/Q-7748-2019	Saruwatari, Junji/0000-0001-6266-1347; Kadowaki, Daisuke/0000-0001-5166-7145	KAKENHIMinistry of Education, Culture, Sports, Science and Technology, Japan (MEXT)Japan Society for the Promotion of ScienceGrants-in-Aid for Scientific Research (KAKENHI) [25860117, 26360049, 15K18925]; Japan Research Foundation for Clinical Pharmacology; Grants-in-Aid for Scientific ResearchMinistry of Education, Culture, Sports, Science and Technology, Japan (MEXT)Japan Society for the Promot…	This study was funded in full by KAKENHI (Nos. 25860117, 26360049, 15K18925) and in part by a Grant from the Japan Research Foundation for Clinical Pharmacology. We gratefully acknowledge Ms. Ayako Maki (Tsumura & Co.) for her helpful comments on the paper.		36	6	7	0	3	PHARMACEUTICAL SOC JAPAN	TOKYO	2-12-15 SHIBUYA, SHIBUYA-KU, TOKYO, 150-0002, JAPAN	0918-6158
J	English	Article	2017	10.1111/jphp.12773	√	3.765	28653752	epimedium koreanum	Human	CYP1A2, CYP2B6, CYP2C19 and CYP3A4		Ethanol extract of E.koreanum showed direct inhibitory potency for CYP1A2 (IC50=121.8g/ml, K-i=110.736.8g/ml) and CYP2B6 (IC50=59.5g/ml, K-i=18.1 +/- 2.9g/ml). For CYP2C9, 2C19, 2D6, 2E1 and 3A4, only negligible effect was observed. Time-dependent (irreversible) inhibition by E.koreanum was observed for CYP1A2 (K-I=32.9 +/- 18.4g/ml, k(inact)=0.031 +/- 0.006min(-1)). However, ethanol extract of E…	in vitro (Human liver microsomes)		The potential of Epimedium koreanum Nakai for herb-drug interaction	ObjectivesThis study aims to investigate potential herb-drug interactions (HDI) of Epimedium koreanum Nakai. MethodsHuman liver microsomes (HLMs) were used to determine the enzyme kinetics of the major human cytochrome P450s (CYPs). Inducible potential of E.koreanum on CYP1A2, 2B6, 2C19 and 3A4 activities of human primary hepatocytes was also examined. Key findings Ethanol extract of E.koreanum s…		JOURNAL OF PHARMACY AND PHARMACOLOGY	Pharmacology & Pharmacy	Pharmacology & Pharmacy	Zhong, QX; Shi, ZQ; Zhang, L; Zhong, RL; Xia, Z; Wang, J; Wu, H; Jiang, YT; Sun, E; Wei, YJ; Feng, L; Zhang, ZH; Liu, D; Song, J; Jia, XB	Zhong, Qingxiang; Shi, Ziqi; Zhang, Li; Zhong, Rongling; Xia, Zhi; Wang, Jing; Wu, Hao; Jiang, Yutong; Sun, E.; Wei, Yingjie; Feng, Liang; Zhang, Zhenhai; Liu, Dan; Song, Jie; Jia, Xiaobin							CYP450; Epimedium koreanum Nakai; herb-drug interactions	TANDEM MASS-SPECTROMETRY; IN-VITRO; HUMAN CYTOCHROME-P450; PHARMACEUTICAL RESEARCH; METABOLIZING-ENZYMES; P-GLYCOPROTEIN; HUMAN SERUM; INHIBITION; RATS; CYP3A4	[Zhong, Qingxiang; Shi, Ziqi; Zhong, Rongling; Xia, Zhi; Wang, Jing; Wu, Hao; Jiang, Yutong; Sun, E.; Wei, Yingjie; Feng, Liang; Zhang, Zhenhai; Liu, Dan; Song, Jie; Jia, Xiaobin] Nanjing Univ Chinese Med, Affiliated Hosp Integrated Tradit Chinese & Weste, Nanjing, Jiangsu, Peoples R China; [Zhong, Qingxiang; Song, Jie; Jia, Xiaobin] Jiangsu Prov Acad Chinese Med, Key Lab Delivery Syst Chinese Me…	China	Song, J (corresponding author), Jiangsu Prov Acad Chinese Med, Key Lab New Drug Delivery Syst Chinese Mat Med, Shizi St 100,Hongshan Rd, Nanjing 210028, Jiangsu, Peoples R China.; Jia, XB (corresponding author), Nanjing Univ Chinese Med, Shizi St 100,Hong	momo198420@hotmail.com; jiaxiaobin2005@126.com			Traditional Chinese Medicine for Public Interest Research from Ministry of Finance of China [201507004-10]; National Natural Science Foundation of ChinaNational Natural Science Foundation of China (NSFC) [81303275, 81573833, 81503253, 81603500, 30973978, 81503265]; National Major Scientific and Technological Special Project for 'Significant New Drugs Development' [2017ZX09301-056, 2017ZX09301-051]	This work was supported by Traditional Chinese Medicine for Public Interest Research from Ministry of Finance of China (No. 201507004-10) and the National Natural Science Foundation of China (Nos. 81303275, 81573833, 81503253, 81603500, 30973978, 81503265); National Major Scientific and Technological Special Project for Significant New Drugs Development' (2017ZX09301-056, 2017ZX09301-051).		41	3	3	2	19	WILEY	HOBOKEN	111 RIVER ST, HOBOKEN 07030-5774, NJ USA	0022-3573	2042-7158
J	English	Article	2012	10.1142/S0192415X1250005X	√	4.667	22298448	huang qin (scutellaria baicalensis geprgi) mu dan pi (paeonia suffruticosa andr.) ji shiee terng (spatholobus suberectus dunn.) huang qi (astragalus membranaceus [fisch] bge) xi yi hua (magnolia biondii pamp.) mu dan pi ji shiee terng huang qi	Human & Rat	CYP3A4		Huang Qin (Scutellaria baicalensis Geprgi), Mu Dan Pi (Paeonia suffruticosa Andr.), Ji Shiee Terng (Spatholobus suberectus Dunn.) and Huang Qi (Astragalus membranaceus [Fisch] Bge) have been demonstrated to have remarkable inhibiting effects on the metabolism of CYP3A4, whereas Xi Yi Hua (Magnolia biondii Pamp.) exhibited a moderate inhibition. These five single herbs were further investigated in…	in Vitro （ human liver microsomes,LC-MS/MS） and in Vivo		Herb-Drug Interaction of 50 Chinese Herbal Medicines on CYP3A4 Activity in Vitro and in Vivo	The purpose of this study is to evaluate the effects of Chinese herbal medicines on the enzymatic activity of CYP3A4 and the possible metabolism-based herb-drug interactions in human liver microsomes and in rats. Fifty single-herbal preparations were screened for the activity of CYP3A4 using human liver microsomes for an in vitro probe reaction study. The enzymatic activity of CYP3A4 was estimate…		AMERICAN JOURNAL OF CHINESE MEDICINE	Integrative & Complementary Medicine; Medicine, General & Internal	Integrative & Complementary Medicine; General & Internal Medicine	Pao, LH; Hu, OYP; Fan, HY; Lin, CC; Liu, LC; Huang, PW	Pao, Li-Heng; Hu, Oliver Yoa-Pu; Fan, Hsien-Yuan; Lin, Chang-Ching; Liu, Liang-Chun; Huang, Pei-Wei							CYP3A4; Chinese Herbal Medicine; Herb-Drug Interaction; Pharmacokinetics	ALTERNATIVE MEDICINE; LIVER-MICROSOMES; METABOLISM; TESTOSTERONE; CYTOCHROMES-P450; HEPATOCYTES; HUMANS; RATS	[Pao, Li-Heng; Hu, Oliver Yoa-Pu; Fan, Hsien-Yuan; Lin, Chang-Ching; Liu, Liang-Chun; Huang, Pei-Wei] Natl Def Med Ctr, Sch Pharm, Taipei, Taiwan	China	Pao, LH (corresponding author), Natl Def Med Ctr, Sch Pharm, 9F,161 Minchuan E Rd,Sect 6, Taipei, Taiwan.	paolh@ndmctsgh.edu.tw		Lin, Chang-Ching/0000-0001-6659-5543	Department of Health of Taiwan [CCMP94-RD-032, CCMP95-RD-103]	This study was supported by a grant CCMP94-RD-032 and CCMP95-RD-103 from the Department of Health of Taiwan.		44	34	38	2	29	WORLD SCIENTIFIC PUBL CO PTE LTD	SINGAPORE	5 TOH TUCK LINK, SINGAPORE 596224, SINGAPORE	0192-415X	1793-6853
J	English	Article	2020	10.1016/j.phymed.2020.153287	√	5.34	32739573	styrax	Human & Rat	CYP3A	warfarin	Styrax extract strongly inhibited human CYP3A	in vitro (Human liver microsomes (HLMs), in vivo (In vivo assays demonstrated that compared with warfarin given individually in rats, Styrax (100 mg/kg) significantly prolonged the plasma half-life of warfarin by 2.3-fold and increased the AUC(0-inf) of warfarin by 2.7-fold when this herb was co-administrated with warfarin (2 mg/kg) in rats)		Herb-drug interaction between Styrax and warfarin: Molecular basis and mechanism	Background: Styrax, one of the most famous folk medicines, has been frequently used for the treatment of cardiovascular diseases and skin problems in Asia and Africa. It is unclear whether Styrax or Styrax-related herbal medicines may trigger clinically relevant herb-drug interactions. Purpose: This study was carried out to investigate the inhibitory effects of Styrax on human cytochrome P450 enz…		PHYTOMEDICINE	Plant Sciences; Chemistry, Medicinal; Integrative & Complementary Medicine; Pharmacology & Pharmacy	Plant Sciences; Pharmacology & Pharmacy; Integrative & Complementary Medicine	Zhang, F; Huang, J; He, RJ; Wang, L; Huo, PC; Guan, XQ; Fang, SQ; Xiang, YW; Jia, SN; Ge, GB	Zhang, Feng; Huang, Jian; He, Rong-Jing; Wang, Lu; Huo, Peng-Chao; Guan, Xiao-Qing; Fang, Sheng-Quan; Xiang, Yan-Wei; Jia, Shou-Ning; Ge, Guang-Bo							Styrax; Cytochrome P450 enzymes (CYPs); Warfarin; Pentacyclic triterpenoid acids; Herb-drug interactions (HDI)	SHEXIANG BAOXIN PILL; HUMAN CYTOCHROME-P450; INHIBITION ASSAY; IN-VITRO; FOOD; PHARMACOKINETICS; METABOLISM; SUBSTRATE; ACIDS; TRITERPENOIDS	[Zhang, Feng; Huang, Jian; He, Rong-Jing; Wang, Lu; Huo, Peng-Chao; Guan, Xiao-Qing; Ge, Guang-Bo] Shanghai Univ Tradit Chinese Med, Inst Interdisciplinary Integrat Med Res, Shanghai, Peoples R China; [Huang, Jian] Shanghai Inst Food & Drug Control, Pharmacol & Toxicol Div, Shanghai, Peoples R China; [Fang, Sheng-Quan; Ge, Guang-Bo] Shanghai Univ Tradit Chinese Med, Yueyang Hosp Integrated Tradit…	China	Ge, GB (corresponding author), Shanghai Univ Tradit Chinese Med, Inst Interdisciplinary Integrat Med Res, Shanghai, Peoples R China.; Ge, GB (corresponding author), Shanghai Univ Tradit Chinese Med, Yueyang Hosp Integrated Tradit Chinese & Western, Shangh	geguangbo@dicp.ac.cn		Ge, Guang-Bo/0000-0002-9670-4349	National Key Research and Development Program of China [2020YFC0845400, 2017YFC1700200, 2017YFC1702000]; NSF of ChinaNational Natural Science Foundation of China (NSFC) [81922070, 81703604, 81973286, 81773687]; Program of Shanghai Academic/Technology Research Leader [18XD1403600]; Three-year Action Plan of Shanghai TCM Development [ZY-(2018-2020)-CCCX-5001]; Shuguang Program - Shanghai Education …	This work was supported by the National Key Research and Development Program of China (2020YFC0845400, 2017YFC1700200, 2017YFC1702000), the NSF of China (81922070, 81703604, 81973286, 81773687), Program of Shanghai Academic/Technology Research Leader (18XD1403600), the Three-year Action Plan of Shanghai TCM Development (ZY-(2018-2020)-CCCX-5001), Shuguang Program (18SG40) supported by Shanghai Ed…		65	5	6	1	8	ELSEVIER GMBH	MUNICH	HACKERBRUCKE 6, 80335 MUNICH, GERMANY	0944-7113	1618-095X
J	English	Article	2010	10.1016/j.cbi.2010.01.017	√	5.192	20096675	andrographis paniculata,andrographolide	Rat	CYP1A2	theophylline	The results indicated that the clearance of theophylline was significantly increased and the area under concentration–time curve (AUC) was reduced in both AG and APE pretreated groups at low-dose theophylline administration (1 mg/kg).	in vivo, HPLC		Herb-drug interaction of Andrographis paniculata extract and andrographolide on the pharmacokinetics of theophylline in rats	Herb-drug interaction has become a serious problem since herbal medicine is extensively used in the modern world. This study investigates effects of Andrographis paniculata extract (APE) and its major component, andrographolide (AG), on the pharmacokinetics of theophylline, a typical substrate of cytochrome P450 1A2 enzyme, in rats. After APE or AG pretreatment for 3 days, on the fourth day rats …		CHEMICO-BIOLOGICAL INTERACTIONS	Biochemistry & Molecular Biology; Pharmacology & Pharmacy; Toxicology	Biochemistry & Molecular Biology; Pharmacology & Pharmacy; Toxicology	Chien, CF; Wu, YT; Lee, WC; Lin, LC; Tsai, TH	Chien, Chao-Feng; Wu, Yu-Tse; Lee, Wen-Chuan; Lin, Lie-Chwen; Tsai, Tung-Hu							Herb-drug interaction; Andrographis paniculata; Andrographolide; Microdialysis; Pharmacokinetics	EVODIA-RUTAECARPA; LIVER-MICROSOMES; MICRODIALYSIS; DITERPENOIDS; ASTHMA; INHIBITION; EXPRESSION; ENZYMES; BRAIN; MOUSE	[Chien, Chao-Feng; Wu, Yu-Tse; Lee, Wen-Chuan; Tsai, Tung-Hu] Natl Yang Ming Univ, Inst Tradit Med, Sch Med, Taipei 112, Taiwan; [Lin, Lie-Chwen] Natl Res Inst Chinese Med, Taipei, Taiwan; [Tsai, Tung-Hu] China Med Univ, Grad Inst Acupuncture Sci, Taichung, Taiwan; [Tsai, Tung-Hu] Taipei City Hosp, Dept Educ & Res, Taipei, Taiwan	China	Tsai, TH (corresponding author), Natl Yang Ming Univ, Inst Tradit Med, Sch Med, 155 Li Nong St,Sect 2, Taipei 112, Taiwan.	thtsai@ym.edu.tw	Tsai, Tung-Hu/AAG-4558-2021	Tsai, Tung-Hu/0000-0002-9007-2547	National Science Council, TaiwanMinistry of Science and Technology, Taiwan [NSC96-2113-M-010-003-MY3, NSC96-2628-B-010-006-MY3]; Taipei City Hospital, Taiwan [TCH 97002-62-037]	Funding for this study was provided in part by research Grants: NSC96-2113-M-010-003-MY3 and NSC96-2628-B-010-006-MY3 from the National Science Council, Taiwan; TCH 97002-62-037 from Taipei City Hospital, Taiwan. We thank Dr. Baker for editing on this manuscript.		37	35	39	1	25	ELSEVIER IRELAND LTD	CLARE	ELSEVIER HOUSE, BROOKVALE PLAZA, EAST PARK SHANNON, CO, CLARE, 00000, IRELAND	0009-2797	1872-7786
J	English	Article	2017	10.1016/j.jep.2016.07.061	√	4.36	27457692	ridayarishta	Human	CYP1A2,CYP2C19,CYP2D6,CYP3A4		——Ridayarishta formulation alone and cocktail with amlodipine besilate, atenolol, atorvastatin,_x000D_ metformin, glipizide, glimepiride had negligible or insignificant effect on CYP450 inhibition	in vitro （high throughput CYP450 enzyme inhibition assay; against CYP1A2, 2C19, 2D6 and 3A4 isozymes.		Evaluation of herb-drug interaction of a polyherbal Ayurvedic formulation through high throughput cytochrome P450 enzyme inhibition assay	Ethnopharmacological relevance: Arishtas are Ayurvedic formulation made with decoction of herbs. Arjunarishta formulation is being used in Ayurveda for cardio-protective activity. Ashwagandharishta formulation possesses antioxidant, anti-atherosclerotic and anti-stress properties. Ridayarishta, a novel empirical formulation was prepared using combination of selected ingredients from these two for…		JOURNAL OF ETHNOPHARMACOLOGY	Plant Sciences; Chemistry, Medicinal; Integrative & Complementary Medicine; Pharmacology & Pharmacy	Plant Sciences; Pharmacology & Pharmacy; Integrative & Complementary Medicine	Pandit, S; Kanjilal, S; Awasthi, A; Chaudhary, A; Banerjee, D; Bhatt, BN; Narwaria, A; Singh, R; Dutta, K; Jaggi, M; Singh, AT; Sharma, N; Katiyar, CK	Pandit, Subrata; Kanjilal, Satyajyoti; Awasthi, Anshumali; Chaudhary, Anika; Banerjee, Dipankar; Bhatt, B. N.; Narwaria, Avinash; Singh, Rahul; Dutta, Kakoli; Jaggi, Manu; Singh, Anu T.; Sharma, Neena; Katiyar, Chandra Kant							Ayurveda; Ridayarishta formulation; Standardization; Cytochrome P450 inhibition; Human liver microsomes; Herb-drug interaction	BIOEQUIVALENCE EVALUATION; OPEN-LABEL; IN-VITRO; PHARMACOKINETICS; QUANTIFICATION; CROSSOVER; VIVO; FOOD	[Pandit, Subrata; Kanjilal, Satyajyoti; Banerjee, Dipankar; Bhatt, B. N.; Narwaria, Avinash; Singh, Rahul; Dutta, Kakoli; Sharma, Neena; Katiyar, Chandra Kant] Emami Ltd, Res & Dev Ctr, Healthcare Div, 13 BT Rd, Kolkata 700056, India; [Awasthi, Anshumali; Chaudhary, Anika; Jaggi, Manu; Singh, Anu T.] Althea Life Sci Ltd, 3 Factory Rd,Adj Safdarjung Hosp Ring Rd, New Delhi 110029, India	India	Pandit, S (corresponding author), Emami Ltd, Healthcare Div, Ctr Res & Dev, 5th Floor,13 BT Rd, Kolkata 700056, India.	subratapandit@gmail.com			Emami Limited	The authors would like to express their gratitude to Emami Limited, Emami Tower, 687 Anandapur, EM Bypass, Kolkata 700107, India for providing financial support for this work.		29	13	14	0	22	ELSEVIER IRELAND LTD	CLARE	ELSEVIER HOUSE, BROOKVALE PLAZA, EAST PARK SHANNON, CO, CLARE, 00000, IRELAND	0378-8741
J	English	Article	2014	10.1016/j.jep.2014.03.023	√	4.36	24690772	trikatu	Rat	CYP3A4 CYP2D6		——Outcome of the present study demonstrated that trikatu has less interaction potential with drug metabolizing enzymes.	in vitro, rat liver microsomes (RLM) and a fluorescence screening method		Cytochrome P450 inhibitory potential and RP-HPLC standardization of trikatu-A Rasayana from Indian Ayurveda	Ethnopharmacological relevance: Trikatu is a very well known 'Rasayana' in Ayurveda and widely used as a polyherbal ayurvedic formulation in India. It consists of three well known plants, viz., Piper longum (PL), Piper nigrum (PN) and Zingiber officinale (ZO) in equal ratio. Trikatu has been prescribed for cough, cold, fever, asthma, respiratory problems and improvement of digestive disorders. Th…		JOURNAL OF ETHNOPHARMACOLOGY	Plant Sciences; Chemistry, Medicinal; Integrative & Complementary Medicine; Pharmacology & Pharmacy	Plant Sciences; Pharmacology & Pharmacy; Integrative & Complementary Medicine	Harwansh, RK; Mukherjee, K; Bhadra, S; Kar, A; Bahadur, S; Mitra, A; Mukherjee, PK	Harwansh, Ranjit K.; Mukherjee, Kakali; Bhadra, Santanu; Kar, Amit; Bahadur, Shiv; Mitra, Achintya; Mukherjee, Pulok K.							Ayurveda; Rasayana; Trikatu; Herb-drug interaction; Cytochrome P450; Spices	FORMULATION; TRIPHALA; PIPERINE; MEDICINE; EXTRACT; FOOD	[Harwansh, Ranjit K.; Mukherjee, Kakali; Bhadra, Santanu; Kar, Amit; Bahadur, Shiv; Mukherjee, Pulok K.] Jadavpur Univ, Sch Nat Product Studies, Dept Pharmaceut Technol, Kolkata 700032, India; [Mitra, Achintya] Natl Res Inst Ayurved Drug Dev, Cent Council Res Ayurved Sci, Dept AYUSH, Kolkata 700091, India	India	Mukherjee, PK (corresponding author), Jadavpur Univ, Sch Nat Product Studies, Dept Pharmaceut Technol, Kolkata 700032, India.	naturalproductm@gmail.com	Bahadur, Shiv/AAF-3318-2019; Harwansh, Ranjit K./M-5930-2016; MUKHERJEE, PULOK K/ABD-7810-2020	Bahadur, Shiv/0000-0001-9429-2857; Harwansh, Ranjit K./0000-0002-9192-5265; MUKHERJEE, PULOK K/0000-0002-2859-3923	Indian Council of Medical Research, Govt. of India, New DelhiIndian Council of Medical Research (ICMR) [45/43/2010/BMS/TRM]	We thankfully acknowledge the financial support through Research Associate-ship to Kakali Mukherjee from the Indian Council of Medical Research (File no. 45/43/2010/BMS/TRM), Govt. of India, New Delhi.		23	19	19	0	16	ELSEVIER IRELAND LTD	CLARE	ELSEVIER HOUSE, BROOKVALE PLAZA, EAST PARK SHANNON, CO, CLARE, 00000, IRELAND	0378-8741
J	English	Article	2012	10.1007/s00894-012-1472-6	√	1.81	22648787	flavonoid	Rat	CYP2D6		Surprisingly, we found that the core skeletons of flavonoids instead of their substituents determine the extent of inhibiting CYP2D6 by a flavonoid extract.	in vivo	ischemic heart disease	In silico and in vivo evaluation of flavonoid extracts on CYP2D6-mediated herb-drug interaction	Flavonoid extracts are widely used for preventing and treating ischemic heart disease. However, because many flavonoid extracts have been verified to inhibit CYP2D6 the main metabolic enzyme for the majority of antiarrhythmics and beta-blockers, co-administration of flavonoid extracts with these drugs may cause adverse herb-drug interaction in clinic. Here, we evaluated 43 common flavonoids on CY…		JOURNAL OF MOLECULAR MODELING	Biochemistry & Molecular Biology; Biophysics; Chemistry, Multidisciplinary; Computer Science, Interdisciplinary Applications	Biochemistry & Molecular Biology; Biophysics; Chemistry; Computer Science	Su, Z; Zhang, B; Zhu, WL; Du, ZM	Su, Zhe; Zhang, Bo; Zhu, Wenliang; Du, Zhimin							CYP2D6; CYP450 inhibition; Flavonoid extract; Herb-drug interaction	HUMAN CYTOCHROME-P450 2D6; CRYSTAL-STRUCTURE; CYP2D6	[Su, Zhe; Zhang, Bo; Zhu, Wenliang; Du, Zhimin] Harbin Med Univ, Affiliated Hosp 2, Inst Clin Pharmacol, Harbin 150086, Peoples R China	China	Du, ZM (corresponding author), Harbin Med Univ, Affiliated Hosp 2, Inst Clin Pharmacol, Xuefu Rd 246, Harbin 150086, Peoples R China.	dzm1956@126.com			Heilongjiang Province Foundation for Returned Overseas Scholars [LC08C22]	This work was supported by Heilongjiang Province Foundation for Returned Overseas Scholars (NO. LC08C22).		20	4	4	0	11	SPRINGER	NEW YORK	233 SPRING ST, NEW YORK, NY 10013 USA	1610-2940
J	English	Article	2016		√	4.06	28078025	shexiang baoxin pill	Human	CYP2B6, 2C19	CYP1A2 (phenacetin, 30 μM) CYP2B6 (bupropion, 200 μM) CYP2C8 (amodiaquine, 2.5 μM) CYP2C9 (diclofenac, 25 μM) CYP2C19 (S-Mephenytoin, 100 μM) CYP2D6 (dextromethorphan, 8 μM) CYP3A4 (testosterone, 50 μM)	SBP was a competitive inhibitor of CYP2B6, 2C19,	in vitro ( human liver microsomes),		Potential herb-drug interaction of shexiang baoxin pill in vitro based on drug metabolism/transporter	Many researches have proved functions of anti-oxidation, endothelial protection and pro-angiogenesis efficiency of Shexiang Baoxin Pill (SBP). This study aims to investigate potential for metabolism-based interaction on CYP450s and transporter based interaction on OATP1B1, BRCP and MDR1. Human primary hepatocytes were used in this study. Probe substrates of cytochrome P450 enzymes were incubated …		AMERICAN JOURNAL OF TRANSLATIONAL RESEARCH	Oncology; Medicine, Research & Experimental	Oncology; Research & Experimental Medicine	Shen, ZJ; Wang, YJ; Guo, W; Yao, YL; Wang, XL	Shen, Zhijie; Wang, Yingjie; Guo, Wei; Yao, Yili; Wang, Xiaolong							CYP450; shexiang baoxin pill; transporters; herb-drug interaction	CYTOCHROME P4502B6; METABOLISM; TRANSPORT; CATALYST; HUMANS; RATS	[Shen, Zhijie; Wang, Yingjie; Guo, Wei; Yao, Yili; Wang, Xiaolong] Shanghai Univ TCM, Shuguang Hosp, Cardiovasc Dept, Shanghai, Peoples R China	China	Wang, XL (corresponding author), Shanghai Univ TCM, Shuguang Hosp, Cardiovasc Dept, Pudong New Area, 528 Zhangheng Rd, Shanghai 201203, Peoples R China.	baiyiyoud@126.com			national natural science foundation of China (NSFC)National Natural Science Foundation of China (NSFC) [81403137, 81573647]; Science Foundation of Shanghai Municipal Science and Technology Commission [13-ZR1462100]	This work was supported by national natural science foundation of China (NSFC) (Grant No. 81403137 and 81573647) and Science Foundation of Shanghai Municipal Science and Technology Commission (Grant No. 13-ZR1462100).		30	4	7	0	2	E-CENTURY PUBLISHING CORP	MADISON	40 WHITE OAKS LN, MADISON, WI 53711 USA	1943-8141
J	English	Article	2018	10.22038/IJBMS.2018.26106.6414	√	2.699	29796228	salidroside	Rat	CYP1A2,CYP2B6,CYP2C9,CYP2D6，CYP3A4	five probe drugs were simultaneously administered to rats by gavage. The given dose was 2.0 mg/kg for phenacetin (CYP1A2 activity), 4.0 mg/kg for bupropion (CYP2B6 activity), 2.0 mg/kg for losartan (CYP2C9 activity), 8.0 mg/kg for metoprolol (CYP2D6 activity) and 1.0 mg/kg for midazolam (CYP3A4 activity).	salidroside exhibited an inductive effect on CYP1A2, CYP2B6, CYP2C9 and CYP3A4 activities	in vivo，(UPLC-MS/MS)		Effects of salidroside on rat CYP enzymes by a cocktail of probe drugs	Objective(s): In this study, we aimed to evaluate the effect of salidroside on the activities of the different drug-metabolizing enzymes CYP1A2, CYP2B6, CYP2C9, CYP2D6 and CYP3A4 in rats, in which a specific probe drug was used for each enzyme. Materials and Methods: After pretreatment with salidroside, five probe drugs were simultaneously administered to rats by gavage. The given dose was 2.0 mg…		IRANIAN JOURNAL OF BASIC MEDICAL SCIENCES	Medicine, Research & Experimental; Pharmacology & Pharmacy	Research & Experimental Medicine; Pharmacology & Pharmacy	Wei, YL; Du, HJ; Lin, YP; Wu, ML; Xu, RA	Wei, Yan-Li; Du, Hong-Jian; Lin, Yi-Ping; Wu, Mei-Ling; Xu, Ren-ai							Cytochrome P450; Cocktail; Enzyme; Herb-drug interaction; Salidroside	HUMAN CYTOCHROME-P450 2D6; INTERINDIVIDUAL VARIATIONS; BREAST-CANCER; POLYMORPHISM; IMPACT; METABOLISM; RESPONSES; MICE	[Wei, Yan-Li; Du, Hong-Jian; Lin, Yi-Ping; Wu, Mei-Ling] Jinhua Polytech, Jinhua 321007, Zhejiang, Peoples R China; [Xu, Ren-ai] Wenzhou Med Univ, Affiliated Hosp 1, Wenzhou 325000, Zhejiang, Peoples R China	China	Xu, RA (corresponding author), Wenzhou Med Univ, Affiliated Hosp 1, Wenzhou 325000, Zhejiang, Peoples R China.	ysxurenai@hotmail.com			Science Technology Department of Zhejiang Province; Analytical Testing Science Technology Project [2016C37089]; Jinhua Science and Technology Bureau [2015-3-061]	We thank 318 Laboratory for excellent technical support. This study was supported by grants from the Science Technology Department of Zhejiang Province, Analytical Testing Science Technology Project (No. 2016C37089) and Jinhua Science and Technology Bureau (No. 2015-3-061).		26	5	5	0	3	MASHHAD UNIV MED SCIENCES	MASHHAD	VICE-CHANCELLOR FOR RES CTR OFF IJBMS, DANESHGAH ST, PO BOX 9138813944 - 445, MASHHAD, 00000, IRAN	2008-3866	2008-3874
J	English	Article	2018	10.1089/jmf.2017.4123	√	2.786	30457473	bojungikgi-tang and palmijihwang-hwan	Human	CYP1A2,CYP2B6,CYP2C9,CYP2C19,CYP2D6,CYP2E1, orCYP3A4)		BJIKT inhibited the activities of CYP1A2 (IC50= 535.05 lg/mL),CYP2B6 (IC50 > 1000 lg/mL),CYP2C9 (IC50 = 800.78 lg/mL), CYP2C19 (IC50 = 563.11 lg/mL), CYP2D6 (IC50 > 1000 lg/mL), CYP2E1 (IC50 >1000 lg/mL), CYP3A4 (IC50= 879.60 lg/mL)	in vitro enzyme assay systems,Vivid CYP450 Screening Kits		Effects of Herbal Formulas Bojungikgi-tang and Palmijihwang-hwan on Inflammation in RAW 264.7 Cells and the Activities of Drug-Metabolizing Enzymes in Human Hepatic Microsomes	In the present study, Bojungikgi-tang (BJIKT: Buzhongyiqi-tang, Hochuekki-to) and Palmijihwang-hwan (PMJHH: Baweidihuang-wan, Hachimijio-gan), traditional herbal formulas, investigated anti-inflammatory efficacies in murine macrophage cell line and the influence on the activities of drug-metabolizing enzymes (DMEs). The anti-inflammatory potentials of the herbal formulas were evaluated to inhibit…		JOURNAL OF MEDICINAL FOOD	Chemistry, Medicinal; Food Science & Technology; Nutrition & Dietetics	Pharmacology & Pharmacy; Food Science & Technology; Nutrition & Dietetics	Jin, SE; Ha, H; Shin, HK	Jin, Seong Eun; Ha, Hyekyung; Shin, Hyeun-Kyoo							anti-inflammation; cytochrome P450 (CYP450); herbal formulas; herb-drug interactions; UDP-glucuronosyltransferase	HOCHU-EKKI-TO; HACHIMI-JIO-GAN; NONSTEROIDAL ANTIINFLAMMATORY DRUGS; TRADITIONAL JAPANESE MEDICINE; DI-HUANG-WAN; YI-QI-TANG; NITRIC-OXIDE; UDP-GLUCURONOSYLTRANSFERASES; LIVER-MICROSOMES; GUIDED ISOLATION	[Jin, Seong Eun; Ha, Hyekyung; Shin, Hyeun-Kyoo] Korea Inst Oriental Med, Herbal Med Res Div, 1672 Yuseong Daero, Daejeon 34054, South Korea	South Korea	Shin, HK (corresponding author), Korea Inst Oriental Med, Herbal Med Res Div, 1672 Yuseong Daero, Daejeon 34054, South Korea.	hkshin@kiom.re.kr		Jin, Seong Eun/0000-0002-9224-0735	Korea Health Technology R&D Project - Ministry of Health & Welfare through the Korea Health Industry Development Institute (KHIDI) [HI15C0025]; Construction of Scientific Evidence for Herbal Medicine Formulas from the Korea Institute of Oriental Medicine, Republic of Korea [K17251]	This research was supported by grants of the Korea Health Technology R&D Project funded by the Ministry of Health & Welfare through the Korea Health Industry Development Institute (KHIDI) (Grant no. HI15C0025) and the Construction of Scientific Evidence for Herbal Medicine Formulas (Grant no. K17251) from the Korea Institute of Oriental Medicine, Republic of Korea.		80	0	0	1	6	MARY ANN LIEBERT, INC	NEW ROCHELLE	140 HUGUENOT STREET, 3RD FL, NEW ROCHELLE, NY 10801 USA	1096-620X	1557-7600
J	English	Article	2017	10.4103/0973-1296.204552	√	1.085	28539714	hovenia dulcis (rhamnaceae)	Human	Furafylline (CYP1A2), methoxsalen (CYP2A6), quercetin (CYP2C8), sulfaphenazole (CYP2C9), ticlopidine (CYP2C19), quinidine (CYP2D6), and ketoconazole (CYP3A4).		——	In Vitro （Human liver microsomes with CYP-specific substrates）		Evaluation of Herb- Drug Interactions of Hovenia dulcis Fruit Extracts	Background: Hovenia dulcis (Rhamnaceae) fruits are popularly used as herbal medicines or dietary supplements in Asian countries due to functions such as liver protection and detoxification from alcohol poisoning. Accordingly, it is very likely for dietary supplemental products, including H. dulcis fruit extracts, to be taken with prescription drugs. Objective: In this study, possible food-drug in…		PHARMACOGNOSY MAGAZINE	Chemistry, Medicinal	Pharmacology & Pharmacy	Park, JS; Rehman, SU; Kim, IS; Choi, MS; Na, CS; Yoo, HH	Park, Jong Suk; Rehman, Shaheed Ur; Kim, In Sook; Choi, Min Sun; Na, Chun-Soo; Yoo, Hye Hyun							Hovenia dulcis; Herb-drug interactions; CYP450; inhibition	CYTOCHROME-P450 ISOFORMS; MEDICINES; INHIBITION; METABOLISM	[Park, Jong Suk; Rehman, Shaheed Ur; Kim, In Sook; Choi, Min Sun; Yoo, Hye Hyun] Hanyang Univ, Inst Pharmaceut Sci & Technol, Ansan, Gyeonggi Do, South Korea; [Park, Jong Suk; Rehman, Shaheed Ur; Kim, In Sook; Choi, Min Sun; Yoo, Hye Hyun] Hanyang Univ, Coll Pharm, Ansan, Gyeonggi Do, South Korea; [Na, Chun-Soo] Lifetree Biotech Co Ltd, Suwon, Gyeonggi Do, South Korea	South Korea	Yoo, HH (corresponding author), Hanyang Univ, Inst Pharmaceut Sci & Technol, Ansan, Gyeonggi Do, South Korea.; Yoo, HH (corresponding author), Hanyang Univ, Coll Pharm, Ansan, Gyeonggi Do, South Korea.	yoohh@hanyang.ac.kr			Basic Science Research Program through the National Research Foundation of Korea - Ministry of Education, Science and Technology [NRF-2014 R1A1A1A05002840]	This research was supported by Basic Science Research Program through the National Research Foundation of Korea funded by the Ministry of Education, Science and Technology (NRF-2014 R1A1A1A05002840).		28	6	6	0	13	WOLTERS KLUWER MEDKNOW PUBLICATIONS	MUMBAI	WOLTERS KLUWER INDIA PVT LTD , A-202, 2ND FLR, QUBE, C T S NO 1498A-2 VILLAGE MAROL, ANDHERI EAST, MUMBAI, 400059, INDIA	0973-1296	0976-4062
J	English	Article	2012	10.1002/ptr.3473	√	5.878	21538623	extracts from mistletoe (viscum album)	Human	CYP1A2,CYP2A6,CYP2B6,CYP2C8,CYP2C9,CYP2C19,CYP2D6,CYP2E1,CYP3A4		——	in vitro ( human liver microsomes，HPLC)		Assessment of Extracts from Mistletoe (Viscum album) for Herb-Drug Interaction by Inhibition and Induction of Cytochrome P450 Activities	Three commercially available extracts from mistletoe (Viscum album L.) grown on ash tree (abnobaVISCUM (R) Fraxini 20 mg), on fir (abnobaVISCUM (R) Abietis 20 mg), and on pine (abnobaVISCUM (R) Pini 20 mg) were tested in vitro for their potential to interfere with the major drug metabolizing cytochromes P450 by hepatocyte viability, by inhibition of cytochromes P450 1A2, 2A6, 2B6, 2C8, 2C9, 2C19,…		PHYTOTHERAPY RESEARCH	Chemistry, Medicinal; Pharmacology & Pharmacy	Pharmacology & Pharmacy	Doehmer, J; Eisenbraun, J	Doehmer, Johannes; Eisenbraun, Juergen							mistletoe extract; herb-drug interaction; hepatocyte viability; cytochrome P450 inhibition; cytochrome P450 induction	CANCER-PATIENTS	[Doehmer, Johannes] BioProof AG, D-81673 Munich, Germany; [Eisenbraun, Juergen] ABNOBA GmbH, D-75177 Pforzheim, Germany	Germany	Doehmer, J (corresponding author), BioProof AG, Weihenstephaner Str 28, D-81673 Munich, Germany.	j.doehmer@doehmer-consulting.de			ABNOBA GmbH, Pforzheim, Germany	All studies were funded by ABNOBA GmbH, Hohenzollernstrasse 16, Pforzheim, Germany. However, the experiments were designed and carried out independently by BioProof AG, without influence of the sponsor, and observing GLP regulations.		9	17	17	0	8	WILEY	HOBOKEN	111 RIVER ST, HOBOKEN 07030-5774, NJ USA	0951-418X	1099-1573
J	English	Article	2011	10.1002/ptr.3371	√	5.878	21213356	chaste tree berry, commercial liquid_x000D_ (ethanol) extracts of black cohosh	Human	CYP2C19,CYP3A4,CYP2C19		Inhibit (The three most potent interactions were: chaste tree berry and CYP2C19 (IC50 0.22 μg/mL,); Chaste tree berry and CYP3A4 (IC50 0.3 μg/mL); Black cohosh and CYP2C19 (IC50 0.37 μg/mL).	in vitro (microplate‐based assays using cDNA expressed CYP450 isoforms and fluorogenic substrates)		The Effects of Commercial Preparations of Herbal Supplements Commonly Used by Women on the Biotransformation of Fluorogenic Substrates by Human Cytochromes P450	The study set out to determine the potential for commercially available preparations of black cohosh (Actaea racemosa), chaste tree berry (Vitex agnus-castus), crampbark (Viburnum opulus) and false unicorn (Chamaelirium luteum) to inhibit the major human drug metabolizing enzymes CYP1A2, CYP2C9, CYP2C19, CYP2D6 and CYP3A4 as well as CYP1A1 which activates some carcinogens. In vitro microplate-bas…		PHYTOTHERAPY RESEARCH	Chemistry, Medicinal; Pharmacology & Pharmacy	Pharmacology & Pharmacy	Ho, SHY; Singh, M; Holloway, AC; Crankshaw, DJ	Ho, Shirley H. Y.; Singh, Mohini; Holloway, Alison C.; Crankshaw, Denis J.							black cohosh; chaste tree berry; crampbark; false unicorn; cytochrome P450; fluorogenic substrates	COHOSH CIMICIFUGA-RACEMOSA; ST-JOHNS-WORT; BLACK COHOSH; DRUG-INTERACTIONS; MILK THISTLE; KAVA KAVA; INHIBITION; CYP3A4; REMEDIES; METABOLISM	[Holloway, Alison C.; Crankshaw, Denis J.] McMaster Univ, Dept Obstet & Gynecol, Div Reprod Biol, Hamilton, ON L8N 3Z5, Canada; [Ho, Shirley H. Y.; Crankshaw, Denis J.] McMaster Univ, Honours Biol & Pharmacol Program, Hamilton, ON L8N 3Z5, Canada; [Singh, Mohini] McMaster Univ, Dept Chem, Hamilton, ON L8N 3Z5, Canada	Canada	Crankshaw, DJ (corresponding author), McMaster Univ, Dept Obstet & Gynecol, Div Reprod Biol, HSC Room 3N52,1200 Main St W, Hamilton, ON L8N 3Z5, Canada.	cranksha@mcmaster.ca		Crankshaw, Denis/0000-0003-0381-9719	SickKids Foundation; Canadian Institutes for Health ResearchCanadian Institutes of Health Research (CIHR)	We thank Catherine Mielnik, Daniel Moldaver and Leila Nattagh for adapting the Vivid (R) Red CYP2C9 assay for use in our laboratory. This work was supported by the SickKids Foundation and the Canadian Institutes for Health Research.		30	15	15	0	9	WILEY	HOBOKEN	111 RIVER ST, HOBOKEN 07030-5774, NJ USA	0951-418X	1099-1573
J	English	Article	2014	10.1016/j.fct.2014.04.023	√	6.023	24769006	alpha-viniferin	Human	phenacetin O-deethylation forCYP1A2,Coumarin 7-hydroxylation forCYP2A6, bupropion 1 0 -hydroxylation forCYP2B6, amodiaquine N-deethylation forCYP2C8, diclofenac 4 0 -hydroxylation forCYP2C9, omeprazole 5-hydroxylation forCYP2C19, dextromethorphan O-deethylation forCYP2D6,Chlorzoxazone 6-hydroxylation forCYP2E1, and midazolam 1-hydroxylation forCYP3A4		inhibit (a -Viniferin strongly inhibited 7 of the 9 CYP isoforms (except CYP2A6 and CYP2E1).)	in vitro (Human liver microsomes, LC–MS/M)		Potent inhibitory effect of alpha-viniferin on human cytochrome P450	alpha-Viniferin isolated from Caragana chamlagu is a trimer of resveratrol, and has several biological activities, which include anti-inflammatory, anti-oxidant, anti-arthritis, and anti-tumor activities. Herb-drug interactions are the source of the most harmful complications in patients coadministered herbal and modern medicines, and are caused by modulation of the activities of drug metabolizin…		FOOD AND CHEMICAL TOXICOLOGY	Food Science & Technology; Toxicology	Food Science & Technology; Toxicology	Sim, J; Jang, HW; Song, M; Kim, JH; Lee, SH; Lee, S	Sim, Juhee; Jang, Hae Wring; Song, Min; Kim, Ji Hyang; Lee, Seung Ho; Lee, Sangkyu							Alpha-viniferin; Cytochrome P450; Inhibition; Interaction; Human liver microsomes	IN-VITRO INHIBITION; DRUG-INTERACTIONS; RESVERATROL; METABOLISM; LIVER; RATS; SYNTHASE; CYP3A; ROOT	[Sim, Juhee; Jang, Hae Wring; Song, Min; Lee, Sangkyu] Kyungpook Natl Univ, Pharmaceut Sci Res Inst, Coll Pharm, Taegu 702701, South Korea; [Kim, Ji Hyang; Lee, Seung Ho] Yeungnam Univ, Coll Pharm, Kyongsan 712749, South Korea	South Korea	Lee, S (corresponding author), Kyungpook Natl Univ, Pharmaceut Sci Res Inst, Coll Pharm, Taegu 702701, South Korea.	sangkyu@knu.ac.kr			National Research Foundation (NRF) - Korean Government (MSIP) [NRF-2012R1A4A1028835]	This work was supported by the National Research Foundation (NRF) grant funded by the Korean Government (MSIP) (NRF-2012R1A4A1028835).		26	14	14	0	13	PERGAMON-ELSEVIER SCIENCE LTD	OXFORD	THE BOULEVARD, LANGFORD LANE, KIDLINGTON, OXFORD OX5 1GB, ENGLAND	0278-6915	1873-6351
J	English	Article	2019	10.1007/s13318-019-00560-0	√	2.441	31065969	quercetin	Rat	CYP2C9		Activity and protein level of CYP2C9 were signifcantly inhibited by all quercetin doses.	In Vitro，in vivo	Hypertensive	Effect of Dietary Doses of Quercetin on Hepatic Drug Metabolizing Enzymes in Spontaneously Hypertensive Rats	Background Administration of quercetin (QR) has shown several health benefits in clinical and pre-clinical studies. Objective This study investigates the effect of dietary doses of QR on hepatic drug metabolizing enzymes in spontaneously hypertensive rats in order to investigate the potential for herb-drug interactions. Methods The activity and/or protein expression of selected cytochrome P450 (C…		EUROPEAN JOURNAL OF DRUG METABOLISM AND PHARMACOKINETICS	Pharmacology & Pharmacy	Pharmacology & Pharmacy	Elbarbry, F; Ung, A; Rao, D; Abdelkawy, K	Elbarbry, Fawzy; Ung, Aimy; Rao, Deepa; Abdelkawy, Khaled								IN-VIVO; FLAVONOID QUERCETIN; CYP3A ACTIVITY; CAFFEIC ACID; HPLC METHOD; LIVER; PHARMACOKINETICS; INDUCTION; CANCER; SULFORAPHANE	[Elbarbry, Fawzy; Ung, Aimy; Rao, Deepa] Pacific Univ, Sch Pharm, Hillsboro, OR 97123 USA; [Abdelkawy, Khaled] Kafrelsheikh Univ, Fac Pharm, Kafr Al Sheikh, Egypt	USA	Elbarbry, F (corresponding author), Pacific Univ, Sch Pharm, Hillsboro, OR 97123 USA.	Fawzy.elbarbry@pacificu.edu						48	1	1	1	9	SPRINGER FRANCE	PARIS	22 RUE DE PALESTRO, PARIS, 75002, FRANCE	0378-7966	2107-0180
J	English	Article	2016	10.1016/S1875-5364(16)30103-0	√	3	27914530	isochlorogenic acid a (icqa)	Human & Rat	CYP1A2,CYP2C9,CYP2C19,CYP3A4,CYP2D6, andCYP2E1	tolbutamide (2C9)	In vitro (HLM), weak inhibitory effect on CYP2C9 in human liver microsomes with IC50 being 57.25 μmol·L−1 and Ki being 26.77 μmol·L−1. In vivo (mice), no mechanism-based inhibition on CYP2C9	cocktail approach, in vitro (human liver microsome), in vivo (mice)		Isochlorogenic acid A affects P450 and UGT enzymes in vitro and in vivo	Isochlorogenic acid A (ICQA), which has anti-inflammatory, hepatoprotective, and antiviral properties, is commonly presented in fruits, vegetables, coffee, plant-based food products, and herbal medicines. These herbal medicines are usually used in combination with other medicines in the clinic. However, little is known about the regulatory effects of ICQA on drug-metabolizing enzymes and the herb…		CHINESE JOURNAL OF NATURAL MEDICINES	Integrative & Complementary Medicine; Pharmacology & Pharmacy	Integrative & Complementary Medicine; Pharmacology & Pharmacy	Wang, J; Wang, H; Peng, Y; Wang, GJ; Hao, HP	Wang Jing; Wang Hong; Peng Ying; Wang Guang-Ji; Hao Hai-Ping							Isochlorogenic acid A; P450; UGT; Herb-drug interaction	DRUG-METABOLIZING-ENZYMES; LAGGERA-ALATA; CYTOCHROME-P450; PHARMACOKINETICS; RECEPTOR	[Wang Jing; Wang Hong; Peng Ying; Wang Guang-Ji; Hao Hai-Ping] China Pharmaceut Univ, State Key Lab Nat Med, Key Lab Drug Metab & Pharmacokinet, Nanjing 210009, Jiangsu, Peoples R China	China	Hao, HP (corresponding author), China Pharmaceut Univ, State Key Lab Nat Med, Key Lab Drug Metab & Pharmacokinet, Nanjing 210009, Jiangsu, Peoples R China.	hhp_770505@hotmail.com	Hao, Haiping/L-8265-2019	Hao, Haiping/0000-0003-2522-7546; Wang, Hong/0000-0002-6192-3082	Natural Science Foundation of Jiangsu province for outstanding youth scholarNatural Science Foundation of Jiangsu Province [BK2012026]; National Natural Science Foundation of ChinaNational Natural Science Foundation of China (NSFC) [81430091, 81325025, 81273586]	This study was supported by Natural Science Foundation of Jiangsu province for outstanding youth scholar (No. BK2012026) and National Natural Science Foundation of China (Nos. 81430091, 81325025, and 81273586).		19	5	6	0	23	CHINESE JOURNAL NATURAL MEDICINES	NANJING	24, TONGJIA XIANG, NANJING, 210009, PEOPLES R CHINA	2095-6975	1875-5364
J	English	Article	2019	10.3390/molecules24010137	√	4.411	30602711	uncaria tomentosa (samento) and otoba parvifolia (banderol)	Human	CYP3A4		The highest inhibition was demonstrated for CYP3A4 by Samento (around 40% at a concentration of 1%) and Banderol (around 20% at a concentration of 1%) and for CYP2C19 by Banderol (about 20% at a concentration of 1%). The highest concentration of Samento tested (1%) significantly induced the mRNA expression of CYP2J2.	in vitro (P450-Glo™ Screening Systems)	infection of Borrelia burgdorferi	Herb-Drug Interaction Potential of Anti-Borreliae Effective Extracts from Uncaria tomentosa (Samento) and Otoba parvifolia (Banderol) Assessed In Vitro	Samento (extract from Uncaria tomentosa) and Banderol (extract from Otoba parvifolia) have been demonstrated to have anti-inflammatory and antimicrobial properties, e.g., against different morphological forms of Borrelia burgdorferi. However, there is hardly any data on the pharmacological safety of these two herbal medicines. This in vitro study aimed at scrutinizing their possible characteristi…		MOLECULES	Biochemistry & Molecular Biology; Chemistry, Multidisciplinary	Biochemistry & Molecular Biology; Chemistry	Weiss, J	Weiss, Johanna							Samento; Banderol; Otoba parvifolia; Uncaria tomentosa; cat's claw; Borrelia; herb-drug interaction	METABOLIZING-ENZYMES; P-GLYCOPROTEIN; CATS CLAW; PHYTOCHEMISTRY; PHARMACOLOGY; INHIBITION; MODULATION; EXPRESSION; EFFLUX	[Weiss, Johanna] Heidelberg Univ Hosp, Dept Clin Pharmacol & Pharmacoepidemiol, Neuenheimer Feld 410, D-69120 Heidelberg, Germany	Germany	Weiss, J (corresponding author), Heidelberg Univ Hosp, Dept Clin Pharmacol & Pharmacoepidemiol, Neuenheimer Feld 410, D-69120 Heidelberg, Germany.	johanna.weiss@med.uni-heidelberg.de						31	3	3	1	5	MDPI	BASEL	ST ALBAN-ANLAGE 66, CH-4052 BASEL, SWITZERLAND	1420-3049
J	English	Article	2014	10.1016/j.taap.2013.12.015	√	4.219	24380838	emodin, 18β-glycyrrhetic acid (18β-ga), dehydroandrographolide (dag), and 20(s)-ginsenoside f1	Human	CYP3A4/5	Midazolam (5 μM)	18β-GA, DAG, 20(S)-GF1 and Rh1 significantly 489 inhibited CYP3A activity (44, 41, 23 and 15% inhibition, respectively), emodin increased the 492 metabolic rate of midazolam by approximately 35%	in vitro (Human liver microsomes); HLPC-MS/MS; molecular docking		Inhibitory effects of herbal constituents on P-glycoprotein in vitro and in vivo: Herb-drug interactions mediated via P-gp	Modulation of drug transporters via herbal medicines which have been widely used in combination with conventional prescription drugs may result in herb-drug interactions in clinical practice. The present study was designed to investigate the inhibitory effects of 50 major herbal constituents on P-glycoprotein (P-gp) in vitro and in vivo as well as related inhibitory mechanisms. Among these herbal…		TOXICOLOGY AND APPLIED PHARMACOLOGY	Pharmacology & Pharmacy; Toxicology	Pharmacology & Pharmacy; Toxicology	Li, X; Hu, JP; Wang, BL; Sheng, L; Liu, ZH; Yang, S; Li, Y	Li, Xue; Hu, Jinping; Wang, Baolian; Sheng, Li; Liu, Zhihao; Yang, Shuang; Li, Yan							Herb-drug interactions; P-glycoprotein; Inhibition; MDR1-MDCKII cells; ATPase activity; Molecular docking	MULTIDRUG TRANSPORTER; HEALTHY-VOLUNTEERS; INTESTINAL-ABSORPTION; HUMAN PLASMA; PHARMACOKINETICS; CYTOCHROME-P450; METABOLISM; RESISTANCE; EXPRESSION; EXTRACT	Chinese Acad Med Sci, Inst Mat Med, Dept Drug Metab, State Key Lab Bioact Subst & Funct Nat Med, Beijing 100050, Peoples R China; [Li, Yan] Peking Union Med Coll, Beijing 100050, Peoples R China	China	Li, Y (corresponding author), Chinese Acad Med Sci, Inst Mat Med, 1 Xiannongtan St, Beijing 100050, Peoples R China.	lixue@imm.ac.cn; hujp@imm.ac.cn; wangbaolian@imm.ac.cn; shengli@imm.ac.cn; liuzhihao@imm.ac.cn; yangsh@imm.ac.cn; yanli@imm.ac.cn	Liu, Zhihao/J-3504-2019	Liu, Zhihao/0000-0003-1644-0679	National Natural Science Foundation of ChinaNational Natural Science Foundation of China (NSFC) [81202990]; National Science and Technology Major Project of China [2012ZX09301002-001-007]	This work was supported by the National Natural Science Foundation of China [Grant 81202990] and the National Science and Technology Major Project of China [Grant 2012ZX09301002-001-007]. Thanks for the help from the staffs in Department of Drug Metabolism in Institute of Materia Medica, Chinese Academy of Medical Sciences & Peking Union Medical College.		70	57	65	0	72	ACADEMIC PRESS INC ELSEVIER SCIENCE	SAN DIEGO	525 B ST, STE 1900, SAN DIEGO, CA 92101-4495 USA	0041-008X	1096-0333
J	English	Article	2011	10.1002/ptr.3255	√	5.878	20641061	corynoline from corydalis	Human	CYP3A4 andCYP2C9	Human liver microsomal phenacetin O-deethylation, coumarin 7-hydroxylation, paclitaxel 6a-hydroxylation, diclofenac 4′hydroxylation, dextromethorphan O-demethylation, chlorzoxazone 6-hydroxylation and testosterone_x000D_ 6b-hydroxylation activities were used as probe reactions	strong inhibitory effect on CYP3A4 and CYP2C9	in vitro Human liver microsomes; HPLC	inhibition of acetylcholinesterase, inhibition of cell adhesion, fungitoxic and cytotoxic activity	Identification of Cytochrome P450 (CYP) Isoforms involved in the Metabolism of Corynoline, and Assessment of its Herb-Drug Interactions	Corynoline, an isoquinoline alkaloid isolated from the genus Corydalis, has been demonstrated to show multiple pharmacological effects including inhibition of acetylcholinesterase, inhibition of cell adhesion, fungitoxic and cytotoxic activity. The present study focused on its metabolism and metabolism-based herb drug interactions. After corynoline was incubated with human liver microsomes (HLMs)…		PHYTOTHERAPY RESEARCH	Chemistry, Medicinal; Pharmacology & Pharmacy	Pharmacology & Pharmacy	Fang, ZZ; Zhang, YY; Ge, GB; Liang, SC; Sun, DX; Zhu, LL; Dong, PP; Cao, YF; Yang, L	Fang, Zhong-Ze; Zhang, Yan-Yan; Ge, Guang-Bo; Liang, Si-Cheng; Sun, Dong-Xue; Zhu, Liang-Liang; Dong, Pei-Pei; Cao, Yun-Feng; Yang, Ling							corynoline; cytochrome P450 (CYP); drug-herb interaction; time-dependent inhibition (TDI)	CORYDALIS-INCISA; AERIAL PARTS; INHIBITION; ALKALOIDS; P450S	[Fang, Zhong-Ze; Zhang, Yan-Yan; Ge, Guang-Bo; Liang, Si-Cheng; Zhu, Liang-Liang; Dong, Pei-Pei; Yang, Ling] Chinese Acad Sci, Dalian Inst Chem Phys, Lab Pharmaceut Resource Discovery, Dalian 116023, Peoples R China; [Fang, Zhong-Ze; Zhang, Yan-Yan; Ge, Guang-Bo; Liang, Si-Cheng; Zhu, Liang-Liang; Dong, Pei-Pei] Chinese Acad Sci, Grad Sch, Beijing 100049, Peoples R China; [Cao, Yun-Feng] Shenyang…	China	Yang, L (corresponding author), Chinese Acad Sci, Dalian Inst Chem Phys, Lab Pharmaceut Resource Discovery, Dalian 116023, Peoples R China.	yling@dicp.ac.cn	Yang, Ling/F-5472-2012	ling, yang/0000-0001-7093-5926; ZHANG, YAN-YAN/0000-0002-4229-1470	Ministry of Science and Technology of ChinaMinistry of Science and Technology, China [2009CB522808]; National Key Technology R&D Program of ChinaNational Key Technology R&D Program [2008ZX10002-019]; National Natural Science Foundation of ChinaNational Natural Science Foundation of China (NSFC) [30772608, 30973590]	This work was supported by the 973 program (2009CB522808) of the Ministry of Science and Technology of China the National Key Technology R&D Program in the 11th Five-year Plan of China (2008ZX10002-019), and the National Natural Science Foundation of China (No. 30772608, 30973590).		21	62	64	0	28	WILEY	HOBOKEN	111 RIVER ST, HOBOKEN 07030-5774, NJ USA	0951-418X	1099-1573
J	English	Article	2014	10.3390/molecules19022588	√	4.411	24566323	bacopa monnieri	Human	CYP2C19,CYP2C9,CYP1A2,CYP3A4 andCYP2D6	P450-Glo™ substrates	B. monnieri extract noncompetitive inhibition of CYP2C19 (IC50/Ki = 23.67/9.5 µg/mL), CYP2C9 (36.49/12.5 µg/mL), CYP1A2 (52.20/25.1 µg/mL); competitive inhibition of CYP3A4 (83.95/14.5 µg/mL) and weak inhibition of CYP2D6 (IC50 = 2061.50 µg/mL).	luminescent CYP recombinant human enzyme assay; P450-Glo™ Screening System		Inhibition of Human Cytochrome P450 Enzymes by Bacopa monnieri Standardized Extract and Constituents	Bacopa monnieri and the constituents of this plant, especially bacosides, possess various neuropharmacological properties. Like drugs, some herbal extracts and the constituents of their extracts alter cytochrome P450 (CYP) enzymes, causing potential herb-drug interactions. The effects of Bacopa monnieri standardized extract and the bacosides from the extract on five major CYP isoforms in vitro we…		MOLECULES	Biochemistry & Molecular Biology; Chemistry, Multidisciplinary	Biochemistry & Molecular Biology; Chemistry	Ramasamy, S; Kiew, LV; Chung, LY	Ramasamy, Seetha; Kiew, Lik Voon; Chung, Lip Yong							Bacopa monnieri; bacoside; cytochrome P450 (CYP); herb-drug interactions; Scrophulariaceae	DRUG-INTERACTIONS; CONTROLLED-TRIAL; METABOLISM; DEPRESSION; COMPONENTS; INDUCTION; SAPOGENIN; BRAHMI; P450	[Ramasamy, Seetha; Chung, Lip Yong] Univ Malaya, Fac Med, Dept Pharm, Kuala Lumpur 50603, Malaysia; [Kiew, Lik Voon] Univ Malaya, Fac Med, Dept Pharmacol, Kuala Lumpur 50603, Malaysia	Malaysia	Chung, LY (corresponding author), Univ Malaya, Fac Med, Dept Pharm, Kuala Lumpur 50603, Malaysia.	seetah@hotmail.com; lvkiew@um.edu.my; chungly@um.edu.my	KIEW, LIK VOON/B-8789-2010; CHUNG, LIP YONG/B-7764-2010	KIEW, LIK VOON/0000-0002-6855-9631; CHUNG, LIP YONG/0000-0002-3596-768X	University of MalayaUniversiti Malaya [RG032/10BIO]; Ministry of Higher Education, MalaysiaMinistry of Education, Malaysia [UM.C/625/1/HIR/MOHE/MED/17, UM.C/625/1/HIR/MOHE/MED/33]	The authors wish to acknowledge the grants RG032/10BIO provided by the University of Malaya and HIR-MOHE (UM.C/625/1/HIR/MOHE/MED/17 & UM.C/625/1/HIR/MOHE/MED/33) provided by the Ministry of Higher Education, Malaysia for this study.		40	23	27	1	11	MDPI AG	BASEL	ST ALBAN-ANLAGE 66, CH-4052 BASEL, SWITZERLAND	1420-3049
J	English	Article	2019	10.1186/s12906-019-2439-2	√	3.659	30658716	mistletoe (viscum album l.)	Human	CYP3A4/5,CYP2D6	tamoxifen	——	in vitro （human liver microsomes (HLMs)	breast cancer	Absence of herb-drug interactions of mistletoe with the tamoxifen metabolite (E/Z)-endoxifen and cytochrome P450 3A4/5 and 2D6 in vitro	BackgroundWomen diagnosed with breast cancer frequently seek complementary and alternative (CAM) treatment options that can help to cope with their disease and the side effects of conventional cancer therapy. Especially in Europe, breast cancer patients use herbal products containing mistletoe (Viscum album L.). The oldest and one of the most prescribed conventional drugs for the treatment of est…		BMC COMPLEMENTARY AND ALTERNATIVE MEDICINE	Integrative & Complementary Medicine	Integrative & Complementary Medicine	Weissenstein, U; Kunz, M; Oufir, M; Wang, JT; Hamburger, M; Urech, K; Regueiro, U; Baumgartner, S	Weissenstein, U.; Kunz, M.; Oufir, M.; Wang, J. T.; Hamburger, M.; Urech, K.; Regueiro, U.; Baumgartner, S.							Mistletoe (Viscum album L.); Iscador; Tamoxifen; Endoxifen; Hormonal therapy; Herb-drug interactions; Cytostasis; Cytotoxicity; Cell cycle; CYP3A4/5; CYP2D6	BREAST-CANCER PATIENTS; CYP2D6 GENOTYPE; APOPTOSIS; CELLS; COMPLEMENTARY; ANTIESTROGEN; INHIBITION; ENDOXIFEN; INDUCTION; PATHWAYS	[Weissenstein, U.; Urech, K.; Baumgartner, S.] Hiscia Inst, Soc Canc Res, Arlesheim, Switzerland; [Kunz, M.; Regueiro, U.; Baumgartner, S.] Iscador AG, Arlesheim, Switzerland; [Oufir, M.; Wang, J. T.; Hamburger, M.] Univ Basel, Dept Pharmaceut Sci, Pharmaceut Biol, Basel, Switzerland; [Baumgartner, S.] Witten Herdecke Univ, Inst Integrat Med, Herdecke, Germany	Switzerland,Germany	Weissenstein, U (corresponding author), Hiscia Inst, Soc Canc Res, Arlesheim, Switzerland.	u.weissenstein@vfk.ch		Weissenstein, Ulrike/0000-0001-7739-7235				43	6	6	0	4	BMC	LONDON	CAMPUS, 4 CRINAN ST, LONDON N1 9XW, ENGLAND	1472-6882
J	English	Article	2012	10.1002/ptr.3650	√	5.878	22083560	furanocoumarin	Rat	CYP3A		inhibitory: A sigmoidal relationship was established between the CYP3A inhibitory potency (y) and the RP-HPLC total peak response unit (Ru, x)as y = 85.36 x (14.86 + x)-1 with a correlation coefficient of 0.63.	in vitro (rat liver microsomes), RP-HPLC		Established HPLC Fraction Analysis to Predict Furanocoumarin-Based Herb-Drug Metabolic Interactions	An attempt was made in this study to predict the potential for metabolic interactions of herbal extracts of drugs from their chromatographic profiles in reverse-phase high-performance liquid chromatography (RP-HPLC). Twenty-nine structurally related furanocoumarin compounds with known inhibitory interactions with cytochrome P450 3A (CYP3A), which is important for phase-I drug metabolism, were sel…		PHYTOTHERAPY RESEARCH	Chemistry, Medicinal; Pharmacology & Pharmacy	Pharmacology & Pharmacy	Sheu, MT; Lin, YK; Huang, CH; Ho, HO	Sheu, Ming-Thau; Lin, Ying-Ku; Huang, Chia-Hui; Ho, Hsiu-O							herb-drug interactions; chromatographic analysis; furanocoumarins; CYP3A; metabolic interactions	GRADIENT RP HPLC; GRAPEFRUIT JUICE; QUANTITATIVE STRUCTURE; LIQUID-CHROMATOGRAPHY; LOG-P; CYTOCHROME-P450; DERIVATIVES; INHIBITION; MEDICINES; BIOAVAILABILITY	[Sheu, Ming-Thau; Lin, Ying-Ku; Huang, Chia-Hui; Ho, Hsiu-O] Taipei Med Univ, Coll Pharm, Taipei 110, Taiwan	China	Ho, HO (corresponding author), 250 Wu Hsing St, Taipei 110, Taiwan.	hsiuoho@tmu.edu.tw						33	2	2	0	11	WILEY-BLACKWELL	HOBOKEN	111 RIVER ST, HOBOKEN 07030-5774, NJ USA	0951-418X
J	English	Article	2020	10.1002/bdd.2230	√	1.627	32364297	deoxyshikonin	Human	CYP2B6	thio-TEPA	Deoxyshikonin strongly inhibited CYP2B6-catalyzed bupropion hydroxylation,	in vitro (Human liver microsomes)		Deoxyshikonin reversibly inhibits cytochrome P450 2B6	Deoxyshikonin, a natural shikonin derivative, is the major component of Lithospermum erythrorhizon and exhibits various pharmacological effects such as lymphangiogenetic, antibacterial, wound healing, and anticancer effects. To investigate the herb-drug interaction potential associated with deoxyshikonin, the inhibitory effects of deoxyshikonin on eight major cytochrome P450 (CYP) enzymes were ex…		BIOPHARMACEUTICS & DRUG DISPOSITION	Pharmacology & Pharmacy	Pharmacology & Pharmacy	Kim, JH; Choi, SM; Shreatha, R; Jeong, GS; Jeong, TC; Lee, SK	Kim, Ju-Hyun; Choi, Su Min; Shreatha, Riya; Jeong, Gil-Saeng; Jeong, Tae Cheon; Lee, Sangkyu							deoxyshikonin; herb-drug interaction; reversible inhibition	IN-VITRO; DRUG INTERACTIONS; HYDROXYLATION; METABOLISM; SHIKONIN; BUPROPION; P4502B6; RISK	[Kim, Ju-Hyun; Choi, Su Min; Jeong, Tae Cheon] Yeungnam Univ, Coll Pharm, Gyongsan 38541, South Korea; [Shreatha, Riya; Lee, Sangkyu] Kyungpook Natl Univ, BK21 Plus KNU Multiom Based Creat Drug Res Team, Coll Pharm, Daegu 41566, South Korea; [Shreatha, Riya; Lee, Sangkyu] Kyungpook Natl Univ, Pharmaceut Sci Res Inst, Daegu 41566, South Korea; [Jeong, Gil-Saeng] Keimyung Univ, Coll Pharm, Daegu 42…	South Korea	Lee, SK (corresponding author), Kyungpook Natl Univ, Coll Pharm, Daegu 41566, South Korea.	sangkyu@knu.ac.kr		Kim, Ju-Hyun/0000-0002-6555-9716	Kyungpook National University; Basic Science Research Capacity Enhancement Project	Kyungpook National University Research 2018; Basic Science Research Capacity Enhancement Project		23	0	0	0	3	WILEY	HOBOKEN	111 RIVER ST, HOBOKEN 07030-5774, NJ USA	0142-2782	1099-081X
J	English	Article	2015	10.3109/00498254.2014.953624	√	1.908	25145883	hwang-ryun-hae-dok-tang (huang-lian-jie-du-tang) prepared from coptidis rhizoma, scutellariae radix, phellodendri cortex, and gardeniae fructus	Human	CYP1A2,CYP2A6,CYP2B6,CYP2C9,CYP2C19,CYP2D6, andCYP3A4	various CYP isoform-specific individual substrate (amodiaquine) or substrate cocktail sets (A set: phenacetin, coumarin, S-mephenytoin, dextromethorphan, and midazolam; B set: bupropion, tolbutamide and testosterone). CYP2D6 substrate (25 mMdextromethorphan)	strongly inhibited CYP1A2 and moderately inhibited CYP2C19, CYP2D6, and CYP3A4 (testosterone)	human liver microsomes in vitro; LC-ESI/MS/MS system consisted of an Shimadzu 20ADXR HPLC system and an API 3200Q-TRAP LC-MS/MS system	inflammation, hypertension, gastrointestinal disorders, and hepatic and cerebrovascular diseases	Inhibitory effects of Hwang-Ryun-Hae-Dok-Tang on cytochrome P450 in human liver microsomes	1. The herb-drug interaction potential of Hwang-Ryun-Hae-Dok-Tang (HR) extracts mediated by cytochrome P450 (CYP) inhibition was determined using human liver microsomes. 2. HR strongly inhibited CYP1A2 and moderately inhibited CYP2C19, CYP2D6, and CYP3A4 (testosterone) but not CYP2A6, CYP2B6, CYP2C8, CYP2C9, and CYP3A4 (midazolam). 3. The enzyme kinetic results suggest that CYP1A2 inhibition is c…		XENOBIOTICA	Pharmacology & Pharmacy; Toxicology	Pharmacology & Pharmacy; Toxicology	Lee, SY; Jang, H; Lee, JY; Ma, JY; Oh, SJ; Kim, SK	Lee, Sang Yoon; Jang, Himchan; Lee, Ji-Yoon; Ma, Jin Yeul; Oh, Soo Jin; Kim, Sang Kyum							Cytochrome P450; fermentation; herb-drug; interaction; Hwang-Ryun-Hae-Dok-Tang	TIME-DEPENDENT INHIBITION; HERB-DRUG INTERACTION; IN-VIVO ASSESSMENT; VITRO; METABOLISM; ENZYMES; ASSAYS	[Lee, Sang Yoon; Jang, Himchan; Lee, Ji-Yoon; Kim, Sang Kyum] Chungnam Natl Univ, Coll Pharm, Taejon 305764, South Korea; [Ma, Jin Yeul] Korea Inst Oriental Med, TKM Based Herbal Drug Dev Grp, Taejon, South Korea; [Oh, Soo Jin] KRIBB, Bioevaluat Ctr, Ochang, Chungbuk, South Korea	South Korea	Kim, SK (corresponding author), Chungnam Natl Univ, Coll Pharm, 220 Gung Dong, Taejon 305764, South Korea.	diatree@kribb.re.kr; sangkim@cnu.ac.kr		Kim, Sang Kyum/0000-0001-5769-0792	Korean Institute of Oriental medicine (KIOM)-Ministry of Education, Science, and Technology (MEST) [K13050]; Korean Healthcare Technology R&D Project, Ministry for Health, Welfare & Family Affairs, Republic of Korea [A101836]	This work was supported by a grant (No. K13050) from the Korean Institute of Oriental medicine (KIOM) funded by the Ministry of Education, Science, and Technology (MEST) and by a grant from the Korean Healthcare Technology R&D Project, Ministry for Health, Welfare & Family Affairs, Republic of Korea (A101836).		16	9	9	0	16	TAYLOR & FRANCIS LTD	ABINGDON	2-4 PARK SQUARE, MILTON PARK, ABINGDON OR14 4RN, OXON, ENGLAND	0049-8254	1366-5928
J	English	Article	2014	10.1016/j.jep.2014.06.009	√	4.36	24933226	oridonin	Mouse	Cyp2c,Cyp2e1		induce	in vivo		Dose-response of oridonin on hepatic cytochromes P450 mRNA expression and activities in mice	Ethnopharmacological relevance: Oridonin, the major terpene found in Rabdosia rubescens, is widely used as a dietary supplement or therapeutic drug. The effects of oridonin on drug processing genes, such as cytochrome P450 and nuclear receptors, were still unclear. Therefore, the present study investigated the influence of oridonin on the hepatic drug metabolizing system to evaluate the safety th…		JOURNAL OF ETHNOPHARMACOLOGY	Plant Sciences; Chemistry, Medicinal; Integrative & Complementary Medicine; Pharmacology & Pharmacy	Plant Sciences; Pharmacology & Pharmacy; Integrative & Complementary Medicine	Zhang, YW; Bao, MH; Hu, L; Qu, Q; Zhou, HH	Zhang, Yi-wen; Bao, Mei-hua; Hu, Lei; Qu, Qiang; Zhou, Hong-hao							Oridonin; Cytochrome P450; Nuclear receptors; Herb-drug interaction	HERB-DRUG INTERACTIONS; NUCLEAR RECEPTORS; HUMAN HEPATOCYTES; MEDICINES; PATHWAYS; ENZYMES; CYP3A4; CELLS; CAR; INHIBITION	[Zhang, Yi-wen; Bao, Mei-hua; Hu, Lei; Qu, Qiang; Zhou, Hong-hao] Cent S Univ, Xiangya Hosp, Dept Clin Pharmacol, Changsha 410008, Hunan, Peoples R China; [Zhang, Yi-wen; Bao, Mei-hua; Hu, Lei; Qu, Qiang; Zhou, Hong-hao] Cent S Univ, Xiangya Sch Med, Inst Clin Pharmacol, Changsha 410078, Hunan, Peoples R China; [Bao, Mei-hua] Changsha Med Univ, Dept Pharm, Changsha 410219, Hunan, Peoples R China	China	Zhou, HH (corresponding author), Cent S Univ, Xiangya Sch Med, Inst Clin Pharmacol, 110 Xiangya Rd, Changsha 410078, Hunan, Peoples R China.	hhzhou2003@163.com						37	8	8	1	24	ELSEVIER IRELAND LTD	CLARE	ELSEVIER HOUSE, BROOKVALE PLAZA, EAST PARK SHANNON, CO, CLARE, 00000, IRELAND	0378-8741
J	English	Article	2014	10.1002/ptr.5220	√	5.878	25196644	caffeic acid and quercetin	Human	CYP1A2,CYP2C9,CYP2C19,CYP2D6, andCYP3A4	equal to or less than that of their respective Km values: 50-μM phenacetin for CYP1A2, 10-μMdiclofenac for CYP2C9, 100-μM[S]-mephenytoin for CYP2C19, 5-μM bufuralol for CYP2D6, and 2.5-μM midazolam for CYP3A4.	Both caffeic acid and quercetin were potent competitive inhibitors of CYP1A2 (Ki = 1.16 and 0.93 μM, respectively) and CYP2C9 (Ki = 0.95 and 1.67 μM, respectively). Caffeic acid was a potent competitive inhibitor of CYP2D6 (Ki = 1.10 μM) and a weak inhibitor ofCYP2C19 and CYP3A4 (IC50>100μM). Quercetin was a potent competitive inhibitor ofCYP 2C19 and_x000D_ CYP3A4 (Ki = 1.74 and 4.12μM, respecti…	in vitro Human liver microsomes; HPLC		Evaluation of Inhibitory Effects of Caffeic acid and Quercetin on Human Liver Cytochrome P450 Activities	When herbal drugs and conventional allopathic drugs are used together, they can interact in our body which can lead to the potential for herb-drug interactions. This work was conducted to evaluate the herb-drug interaction potential of caffeic acid and quercetin mediated by cytochrome P450 (CYP) inhibition. Human liver microsomes (HLMs) were added to each selective probe substrates of cytochrome …		PHYTOTHERAPY RESEARCH	Chemistry, Medicinal; Pharmacology & Pharmacy	Pharmacology & Pharmacy	Rastogi, H; Jana, S	Rastogi, Himanshu; Jana, Snehasis							polyphenols; caffeic acid; cytochrome P450 inhibition; human liver microsomes; herb-drug interaction; quercetin	INDUCED OXIDATIVE STRESS; IN-VITRO; FLAVONOID QUERCETIN; DRUG-INTERACTIONS; ANTIOXIDANT; METABOLISM; HERBS; BIOAVAILABILITY; PROTECTS; CYP3A4	[Rastogi, Himanshu] Suresh Gyan Vihar Univ, Jaipur 302025, Rajasthan, India; [Jana, Snehasis] Laila Res & Dev Ctr, Vijayawada 520007, India	India	Jana, S (corresponding author), Laila Res & Dev Ctr, Vijayawada 520007, India.	jana.snehasis@rediffmail.com			Sai Life Sciences Ltd	Authors are thankful to Sai Life Sciences Ltd for providing all the necessary facility and support to carry out this work successfully and the members of the Sai Life Sciences Ltd who have helped directly and indirectly to the work discussed in the paper.		39	38	40	0	0	WILEY	HOBOKEN	111 RIVER ST, HOBOKEN 07030-5774, NJ USA	0951-418X	1099-1573
J	English	Article	2012	10.3109/00498254.2012.655703	√	1.908	22339466	phyllanthus amarus	Rat	CYP1A2,CYP2B1/2,CYP2C6,CYP2E1 andCYP3A1/2	midazolam	inhibition of intestinal CYP3A; slightly induced hepatic CYP3A and CYP2B1/2	in vivo oral administration (male SD rats); Western blot; Pharmacokinetic analysis		Effects of Phyllanthus amarus on the pharmacokinetics of midazolam and cytochrome P450 activities in rats	1. Phyllanthus amarus, a commonly used medicinal herb, was investigated for possible herb-drug interactions. The effect on CYP3A-mediated drug metabolism in rats after single dose administration of P. amarus extract was investigated using midazolam (MDZ) as a probe substrate. The effect of multiple dose administration of P. amarus extract on activity and expression of various CYP isoforms were st…		XENOBIOTICA	Pharmacology & Pharmacy; Toxicology	Pharmacology & Pharmacy; Toxicology	Taesotikul, T; Nakajima, M; Tassaneeyakul, W; Yokoi, T	Taesotikul, Theerada; Nakajima, Miki; Tassaneeyakul, Wichittra; Yokoi, Tsuyoshi							Herb-drug interaction; P. amarus; CYP3A; Phyllanthus; cytochromes P450; CYP	GRAPEFRUIT JUICE; IN-VITRO; DRUG-INTERACTIONS; EXTRACT; INHIBITION; MICE; VIVO; KETOCONAZOLE; INDUCTION; ISOFORMS	[Taesotikul, Theerada; Tassaneeyakul, Wichittra] Khon Kaen Univ, Dept Pharmacol, Fac Med, Khon Kaen 40002, Thailand; [Nakajima, Miki; Yokoi, Tsuyoshi] Kanazawa Univ, Fac Pharmaceut Sci, Kanazawa, Ishikawa 920, Japan; [Tassaneeyakul, Wichittra] Khon Kaen Univ, Res & Diagnost Ctr Emerging Infect Dis, Khon Kaen 40002, Thailand	Thailand	Tassaneeyakul, W (corresponding author), Khon Kaen Univ, Dept Pharmacol, Fac Med, Khon Kaen 40002, Thailand.	wichitt@kku.ac.th	yokoi, tsuyoshi/I-7115-2014; Nakajima, Miki/C-3990-2015	Yokoi, Tsuyoshi/0000-0002-3239-2817; Tassaneeyakul, Wichittra/0000-0001-6722-8796	Thai Traditional Medicine Development Foundation; Office of the Higher Education Commission; National Research Council of ThailandNational Research Council of Thailand (NRCT); Khon Kaen University, Thailand; Thailand Research Fund through the Royal Golden Ph.D. Program [PHD/0118/2549]	This work was supported by the Thai Traditional Medicine Development Foundation; the Office of the Higher Education Commission; the National Research Council of Thailand; and Khon Kaen University, Thailand. Financial support was from the Thailand Research Fund through the Royal Golden Ph.D. Program to Wichittra Tassaneeyakul and Theerada Taesotikul (TT) (PHD/0118/2549). Kanazawa University gave p…		32	3	4	0	11	INFORMA HEALTHCARE	LONDON	TELEPHONE HOUSE, 69-77 PAUL STREET, LONDON EC2A 4LQ, ENGLAND	0049-8254
J	English	Article	2013	10.1016/j.jep.2013.07.014	√	4.36	23876595	oldenlandia diffusa, codonopsis tangshen, rehmannia glutinosa and astragalus propinquus	Human	CYP3A4		Extracts of Oldenlandia diffusa, Codonopsis tangshen, Rehmannia glutinosa and Astragalus propinquus inhibited CYP3A4 in human CYP3A4 Supersomes™ (IC50 values: 17–83 μg/mL). Oldenlandia diffusa and Rehmannia glutinosa significantly induced PXR-mediated CYP3A4 (p＜0.001).	In Vitro (fluorescence assay)		Effect of Chinese herbs on CYP3A4 activity and expression in vitro	Ethnopharmacological relevance: Traditional Chinese Medicine (TCM) has become more popular among cancer patients in the Western world, who often use Chinese herbs as adjuvant therapy to reduce the adverse effects of conventional chemotherapy. However, pharmacokinetic (PR) interactions between Chinese herbs and anticancer drugs can occur and have dramatic consequences for these patients. Currently…		JOURNAL OF ETHNOPHARMACOLOGY	Plant Sciences; Chemistry, Medicinal; Integrative & Complementary Medicine; Pharmacology & Pharmacy	Plant Sciences; Pharmacology & Pharmacy; Integrative & Complementary Medicine	Lau, C; Mooiman, KD; Maas-Bakker, RF; Beijnen, JH; Schellens, JHM; Meijerman, I	Lau, C.; Mooiman, K. D.; Maas-Bakker, R. F.; Beijnen, J. H.; Schellens, J. H. M.; Meijerman, I.							Herb-drug interactions; Pharmacokinetics; Traditional Chinese Medicine; Oldenlandia diffusa; Rehmannia glutinosa; Cytochrome P450 3A4	DRUG-INTERACTIONS; CANCER CARE; MEDICINES; PREDICTION; INHIBITION; THERAPY; VOLUME	[Lau, C.; Mooiman, K. D.; Maas-Bakker, R. F.; Beijnen, J. H.; Schellens, J. H. M.] Univ Utrecht, Utrecht Inst Pharmaceut Sci, Div Pharmacoepidemiol & Clin Pharmacol, Dept Pharmaceut Sci, NL-3584 CG Utrecht, Netherlands; [Meijerman, I.] Univ Utrecht, Utrecht Inst Pharmaceut Sci, Dept Pharmaceut Sci, Div Pharmacol & Pathophysiol, NL-3584 CG Utrecht, Netherlands; [Beijnen, J. H.] Slotervaart Hosp, D…	Netherlands	Mooiman, KD (corresponding author), Univ Utrecht, Utrecht Inst Pharmaceut Sci, Div Pharmacoepidemiol & Clin Pharmacol, Dept Pharmaceut Sci, Univ Weg 99, NL-3584 CG Utrecht, Netherlands.	K.D.Mooiman@uu.nl		Lau, Cedric/0000-0001-5062-9331	Dutch Cancer SocietyKWF Kankerbestrijding [UU 2007-3795]	This article has been made possible by a project grant (UU 2007-3795) of the Dutch Cancer Society. We thank Edwin van den Worm of University Utrecht for the grinding of herbs and Linda Quarles van Ufford of University Utrecht for the preparation of the herbal extracts. At last, we thank Mr. and Mrs. Wauters of NatuurApotheek (Pijnacker, The Netherlands) for sharing their knowledge and experience …		35	38	40	0	43	ELSEVIER IRELAND LTD	CLARE	ELSEVIER HOUSE, BROOKVALE PLAZA, EAST PARK SHANNON, CO, CLARE, 00000, IRELAND	0378-8741	1872-7573
J	English	Article	2015	10.1186/s12906-015-0965-0	√	3.659	26683337	descurainia sophia seeds	Human	CYP1A2,CYP2C9,CYP2C19		moderately inhibited the CYP1A2, CYP2C9, and CYP2C19	in vitro (luminogenic assay systems. The assay systems were purchased from Promega (Madison, WI, USA), and the microsomes containing the recombinant human CYPs were purchased from Life Technologies)		Effect of an ethanol extract of Descurainia sophia seeds on Phase I and II drug metabolizing enzymes and P-glycoprotein activity in vitro	Background: Descurainia sophia seeds have a variety of pharmacological functions and been widely used in traditional folk medicine. However, their effects on human drug metabolizing enzyme (DME) activities have not been elucidated. The present study investigated the inhibitory effects of an ethanol extract of D. sophia seeds (EEDS) on human Phase I/II (DMEs) and P-glycoprotein (p-gp) in vitro. Me…		BMC COMPLEMENTARY AND ALTERNATIVE MEDICINE	Integrative & Complementary Medicine	Integrative & Complementary Medicine	Yi, JM; Kim, YA; Lee, YJ; Bang, OS; Kim, NS	Yi, Jin-Mu; Kim, Young Ah; Lee, You Jin; Bang, Ok-Sun; Kim, No Soo							Descurainia sophia; Drug metabolizing enzyme; Herb-drug interaction; Inhibitory effect	CYTOCHROME-P450 ENZYMES; ALTERNATIVE MEDICINE; STANDARDIZED EXTRACT; INHIBITORY-ACTIVITY; HERBAL DRUGS; KAVA EXTRACT; COMPLEMENTARY; CONSTITUENTS; CYP3A4; QUERCETIN	[Yi, Jin-Mu; Kim, Young Ah; Lee, You Jin; Bang, Ok-Sun; Kim, No Soo] Korea Inst Oriental Med, KM Convergence Res Div, Daejeon 34054, South Korea; [Kim, No Soo] Korea Univ Sci & Technol, Dept Korean Med Life Sci & Technol, Daejeon, South Korea	South Korea	Kim, NS (corresponding author), Korea Inst Oriental Med, KM Convergence Res Div, 1672 Yuseong Daero, Daejeon 34054, South Korea.	nosookim@kiom.re.kr			Korea Institute of Oriental Medicine [K15261]	This research was supported by a grant from the Korea Institute of Oriental Medicine (K15261).		45	5	5	0	10	BMC	LONDON	CAMPUS, 4 CRINAN ST, LONDON N1 9XW, ENGLAND		1472-6882
J	English	Article	2014	10.1016/j.jep.2014.07.023	√	4.36	25138353	papua new guinea	Human	CYP1A2,CYP3A4, andCYP2D6		Almost two thirds inhibited CYP1A2,CYP3A4,or CYP2D6, or combinations thereof. Many plant extracts exhibited both induction and inhibition properties.	in vitro (human liver microsomes and enzyme-selective model substrates)		Interactions of Papua New Guinea medicinal plant extracts with antiretroviral therapy	Ethnopharmacological relevance: A substantial proportion of the population in Papua New Guinea (PNG) lives with human immunodeficiency virus (HIV). Treatment requires lifelong use of antiretroviral therapy (ART). The majority of people in PNG use traditional medicines (TM) derived from plants for all types of health promotions. Consequently, there is a concern that herb-drug interactions may impa…		JOURNAL OF ETHNOPHARMACOLOGY	Plant Sciences; Chemistry, Medicinal; Integrative & Complementary Medicine; Pharmacology & Pharmacy	Plant Sciences; Pharmacology & Pharmacy; Integrative & Complementary Medicine	Larson, EC; Hathaway, LB; Lamb, JG; Pond, CD; Rai, PP; Matainaho, TK; Piskaut, P; Barrows, LR; Franklin, MR	Larson, Erica C.; Hathaway, Laura B.; Lamb, John G.; Pond, Chris D.; Rai, Prem P.; Matainaho, Teatulohi K.; Piskaut, Pius; Barrows, Louis R.; Franklin, Michael R.							Traditional medicine Asia and Oceania; Herb-drug interactions; Cytochrome P450s; Antiretroviral therapy; Papua New Guinea	PHARMACOKINETIC ENHANCEMENT; ETHNOBOTANICAL SURVEY; HEALTHY-VOLUNTEERS; DRUG-INTERACTIONS; IN-VITRO; METABOLISM; EXPRESSION; INFECTION; INDINAVIR; TOXICITY	[Larson, Erica C.; Hathaway, Laura B.; Lamb, John G.; Pond, Chris D.; Barrows, Louis R.; Franklin, Michael R.] Univ Utah, Dept Pharmacol & Toxicol, Salt Lake City, UT 84112 USA; [Rai, Prem P.; Matainaho, Teatulohi K.; Barrows, Louis R.] Univ Papua New Guinea, Sch Med & Hlth Sci, Boroko, NCD, Papua N Guinea; [Matainaho, Teatulohi K.; Piskaut, Pius; Barrows, Louis R.] Univ Papua New Guinea, Sch Nat…	USA	Barrows, LR (corresponding author), Univ Utah, Dept Pharmacol & Toxicol, 30 S 2000 E, Salt Lake City, UT 84112 USA.	erica.c.larson@utah.edu; laura.hathaway@utah.edu; greg.lamb@hci.utah.edu; chris.pond@hsc.utah.edu; raipp@yahoo.com; lmatainaho@yahoo.com; piskautp@upng.ac.pg; lbarrows@pharm.utah.edu; michael.franklin@pharm.utah.edu			PNG National Aids Council Secretariat (JTA International Sponsor Award) [10020310]; USA NIH Fogarty Int. Ctr. [U01 (TW006671)]; FOGARTY INTERNATIONAL CENTERUnited States Department of Health & Human ServicesNational Institutes of Health (NIH) - USANIH Fogarty International Center (FIC) [U01TW006671] Funding Source: NIH RePORTER	We would like to thank the UPNG students who participated in the collection of the medicinal plants and their local communities: Aron Bale and the villages of the East Awin area in the Kuinga Local Level Government (LLG), North Fly District, Western Province; Christy Wai and the people of the Anglimp Village in the Western Highlands Province; Enos Mais and the people of the Habare Village of Tari…		25	8	9	0	16	ELSEVIER IRELAND LTD	CLARE	ELSEVIER HOUSE, BROOKVALE PLAZA, EAST PARK SHANNON, CO, CLARE, 00000, IRELAND	0378-8741
J	English	Article	2014	10.3390/molecules19055748	√	4.411	24802986	scutellarin	Human & Rat	six major humanCYPs (CYP1A2,CYP2C8,CYP2C9,CYP2C19,CYP2D6, andCYP3A4) and six ratCYPs (CYP1A2,CYP2C7,CYP2C11,CYP2C79,CYP2D4, andCYP3A2)		NEGLIGIBLE inhibitory effects on the six major CYP isoenzymes in human/rat liver microsomes	in vitro; HPLC		In Vitro Inhibitory Effects of Scutellarin on Six Human/Rat Cytochrome P450 Enzymes and P-glycoprotein	Inhibition of cytochrome P450 (CYP) and P-glycoprotein (P-gp) are regarded as the most frequent and clinically important pharmacokinetic causes among the various possible factors for drug-drug interactions. Scutellarin is a flavonoid which is widely used for the treatment of cardiovascular diseases. In this study, the in vitro inhibitory effects of scutellarin on six major human CYPs (CYP1A2, CYP…		MOLECULES	Biochemistry & Molecular Biology; Chemistry, Multidisciplinary	Biochemistry & Molecular Biology; Chemistry	Han, YL; Li, D; Yang, QJ; Zhou, ZY; Liu, LY; Li, B; Lu, J; Guo, C	Han, Yong-Long; Li, Dan; Yang, Quan-Jun; Zhou, Zhi-Yong; Liu, Li-Ya; Li, Bin; Lu, Jin; Guo, Cheng							scutellarin; cytochrome P450; P-glycoprotein; herb-drug interactions	ERIGERON-MULTIRADIATUS; CAFFEIC ACID; PROBE; INJURY; INJECTION; APOPTOSIS; BAICALIN; COCKTAIL; BRAIN; RATS	[Han, Yong-Long; Li, Dan; Yang, Quan-Jun; Zhou, Zhi-Yong; Liu, Li-Ya; Li, Bin; Lu, Jin; Guo, Cheng] Shanghai Jiao Tong Univ, Dept Pharm, Peoples Hosp 6, Shanghai 200233, Peoples R China; [Li, Dan] Wuhan Univ, Renmin Hosp, Dept Pharm, Wuhan 430060, Peoples R China; [Liu, Li-Ya; Li, Bin] Shanghai Univ Tradit Chinese Med, Shanghai 201203, Peoples R China	China	Guo, C (corresponding author), Shanghai Jiao Tong Univ, Dept Pharm, Peoples Hosp 6, 600 Yishan Rd, Shanghai 200233, Peoples R China.	guoc66@gmail.com	Yang, Quanjun/K-9760-2019; Yang, Quanjun/D-4657-2013	Yang, Quanjun/0000-0003-0279-8784; Yang, Quanjun/0000-0003-0279-8784; han, yonglong/0000-0001-8655-5805	Traditional Chinese Medicine Scientific Research Fund of the Shanghai Municipal Health Bureau [2012L058A]	This study was supported by the Traditional Chinese Medicine Scientific Research Fund of the Shanghai Municipal Health Bureau (No 2012L058A). We thank Xiao-yan Li and Gui-xuan Chai from HD Biosciences Co., Ltd. for their technical assistance.		54	16	18	0	25	MDPI	BASEL	ST ALBAN-ANLAGE 66, CH-4052 BASEL, SWITZERLAND	1420-3049
J	English	Article	2013	10.1016/j.fct.2013.06.055	√	6.023	23835282	hyperoside	Human	CYP2D6		Hyperoside strongly inhibited CYP2D6-catalyzed dextromethorphan O-demethylation, with IC50 values of 1.2 and 0.81 lM after 0 and 15 min of preincubation, and a Ki value of 2.01 lM in HLMs, respectively. Hyperoside strongly decreased CYP2D6 activity dose-, but not time-,	in vitro （human liver microsomes (HLMs) ），cocktail probe assay， LC–MS/MS		Selective inhibition of the cytochrome P450 isoform by hyperoside and its potent inhibition of CYP2D6	Hyperoside, quercetin-3-O-galactoside, is a flavonoid isolated from Oenanthe javanica. In the present study, we investigated potential herb-drug inhibitory effects of hyperoside on nine cytochrome P450 (CYP) isoforms in pooled human liver microsomes (HLMs) and human recombinant cDNA expressed CYP using a cocktail probe assay. Hyperoside strongly inhibited CYP2D6-catalyzed dextromethorphan O-demet…		FOOD AND CHEMICAL TOXICOLOGY	Food Science & Technology; Toxicology	Food Science & Technology; Toxicology	Song, M; Hong, M; Lee, MY; Jee, JG; Lee, YM; Bae, JS; Jeong, TC; Lee, S	Song, Min; Hong, Miri; Lee, Min Young; Jee, Jun-Goo; Lee, You Mie; Bae, Jong-Sup; Jeong, Tae Cheon; Lee, Sangkyu							Hyperoside; Human liver microsomes; CYP2D6; Inhibitor; Herb-drug interaction	METABOLISM; ENZYMES	[Song, Min; Lee, Min Young; Jee, Jun-Goo; Lee, You Mie; Bae, Jong-Sup; Lee, Sangkyu] Kyungpook Natl Univ, Pharmaceut Sci Res Inst, Coll Pharm, Taegu 702701, South Korea; [Hong, Miri] Kyungpook Natl Univ, Coll Agr & Life Sci, Taegu 702701, South Korea; [Jeong, Tae Cheon] Yeungnam Univ, Coll Pharm, Gyongsan 712749, South Korea	South Korea	Jeong, TC (corresponding author), Yeungnam Univ, Coll Pharm, Gyongsan 712749, South Korea.	taecheon@yumail.ac.kr; sangkyu@knu.ac.kr	Bae, Jong-Sup/AAU-9724-2020		National Research Foundation (NRF); Korean government (MSIP) [NRF-2012R1A4A1028835]	This work was supported by the National Research Foundation (NRF) grant funded by the Korean government (MSIP) (NRF-2012R1A4A1028835).		20	22	23	1	33	PERGAMON-ELSEVIER SCIENCE LTD	OXFORD	THE BOULEVARD, LANGFORD LANE, KIDLINGTON, OXFORD OX5 1GB, ENGLAND	0278-6915
J	English	Article	2011	10.2133/dmpk.DMPK-10-RG-107	√	3.614	21178301	ethanolic and aqueous extracts of phyllanthus amarus	Human	CYP1A2,CYP2D6,CYP2E1 andCYP3A4	20µM for phenacetin, 150µM for phenytoin, 20µM for dextromethorphan, 50µM for chlorzoxazone and 50µM for testosterone	inhibited CYP1A2, CYP2D6, CYP2E1 and CYP3A4 in a dose-dependent manner	in vitro Human liver microsomes; HPLC		Inhibitory Effects of Phyllanthus amarus and Its Major Lignans on Human Microsomal Cytochrome P450 Activities: Evidence for CYP3A4 Mechanism-Based Inhibition	Phyllanthus amarus has long been used as a herbal medicine in several countries. Phytochemicals in herbal medicine may interact with cytochromes P450 (CYP) and thus raise the potential of herb-drug interactions: therefore, the inhibitory effects of P. amarus and its major phytochemicals phyllanthin and hypophyllanthin on CYP isoforms were determined using human liver microsomes and selective subs…		DRUG METABOLISM AND PHARMACOKINETICS	Pharmacology & Pharmacy	Pharmacology & Pharmacy	Taesotikul, T; Dumrongsakulchai, W; Wattanachai, N; Navinpipat, V; Somanabandhu, A; Tassaneeyakul, W; Tassaneeyakul, W	Taesotikul, Theerada; Dumrongsakulchai, Weeraya; Wattanachai, Nitsupa; Navinpipat, Vichien; Somanabandhu, Aimon; Tassaneeyakul, Wongwiwat; Tassaneeyakul, Wichittra							herb-drug interaction; cytochromes P450; CYP3A4; mechanism-based inhibitor; Phyllanthus amarus; phyllanthin; hypophyllanthin	IN-VITRO; METABOLISM; P450; 3A4; DIFFERENTIATION; EXTRACT; ENZYMES; THONN.; SCHUM.; RATS	[Taesotikul, Theerada; Dumrongsakulchai, Weeraya; Wattanachai, Nitsupa; Tassaneeyakul, Wichittra] Khon Kaen Univ, Fac Med, Dept Pharmacol, Khon Kaen 40002, Thailand; [Navinpipat, Vichien] Queen Sirikit Hosp, Sattahip, Chonburi, Thailand; [Somanabandhu, Aimon] Mahidol Univ, Fac Pharm, Dept Pharmacognosy, Bangkok 10700, Thailand; [Tassaneeyakul, Wongwiwat] Khon Kaen Univ, Fac Pharmaceut Sci, Khon K…	Thailand	Tassaneeyakul, W (corresponding author), Khon Kaen Univ, Fac Med, Dept Pharmacol, Khon Kaen 40002, Thailand.	wichitt@kku.ac.th		Tassaneeyakul, Wichittra/0000-0001-6722-8796	Thai Traditional Medicine Development Foundation; Office of the Higher Education Commission; National Research Council of ThailandNational Research Council of Thailand (NRCT); Khon Kaen University, Thailand; Thailand Research FundThailand Research Fund (TRF) [PHD/0118/2549]; Nitsupa Wattanachai [PHD/0167/2548]; Wichittra Tassaneeyakul	This work was supported by the Thai Traditional Medicine Development Foundation; the Office of the Higher Education Commission; the National Research Council of Thailand; and Khon Kaen University, Thailand. Financial support from the Thailand Research Fund through the Royal Golden Ph.D. Program to Theerada Taesotikul (PHD/0118/2549), Nitsupa Wattanachai (PHD/0167/2548) and Wichittra Tassaneeyakul…		32	27	29	0	12	JAPANESE SOC STUDY XENOBIOTICS	TOKYO	INT MED INF CENTER SHINANOMACHI RENGAKAN, 35 SHINANO-MACHI SHINJUKU-KU, TOKYO, 160-0016, JAPAN	1347-4367	1880-0920
J	English	Article	2013	10.1124/dmd.112.049593	√	3.922	23209194	sutherlandia frutescens	Human	CYP1A2CYP2A6CYP2B6CYP2C8CYP2C9CYP2C19CYP2D6CYP2E1CYP3A4/5	CYP1A2 Phenacetin CYP2A6 Coumarin CYP2B6 Bupropion CYP2C8 Paclitaxel CYP2C9 Diclofenac CYP2C19 S-Mephenytoin CYP2D6 Bufuralol CYP2E1 Chlorzoxazone CYP3A4/5 Midazolam & Testosterone	inhibitory potency for CYP1A2 (IC50 =41.0 mg/ml), CYP2A6 (IC50 =160 mg/ml), CYP2B6 (IC50 = 20.0 mg/ml), CYP2C8 (IC50 =22.4 mg/ml), CYP2C9 (IC50 = 23.0 mg/ml), CYP2C19 (IC50 = 35.9 mg/ml), and CYP3A4/5 (IC50 =17.5 mg/ml [with midazolam19-hydroxylation]; IC50 = 28.3 mg/ml [with testosterone 6b-hydroxylation]). Timedependent (irreversible) inhibition by S. frutescens was observed for CYP3A4/5 (KI = …	in vitro Human liver microsomes	AID/HIV	The Potential of Sutherlandia frutescens for Herb-Drug Interaction	In Africa, Sutherlandia frutescens is a popular medicinal herb widely consumed by people living with human immunodeficiency virus/AIDS. Concomitant use with antiretroviral drugs has generated concerns of herb-drug interaction (HDI). This study investigated the inhibitory effects of the crude extracts of S. frutescens on the major cytochrome P450 isozymes with the use of pooled human liver microso…		DRUG METABOLISM AND DISPOSITION	Pharmacology & Pharmacy	Pharmacology & Pharmacy	Fasinu, PS; Gutmann, H; Schiller, H; James, AD; Bouic, PJ; Rosenkranz, B	Fasinu, Pius S.; Gutmann, Heike; Schiller, Hilmar; James, Alexander-David; Bouic, Patrick J.; Rosenkranz, Bernd								HUMAN LIVER-MICROSOMES; IN-VITRO; ANTIRETROVIRAL THERAPY; HUMAN CYTOCHROME-P450; CELL NUMBERS; HYDROXYLATION; EXTRACTS; OXIDATION; FABACEAE; CYP	[Fasinu, Pius S.; Rosenkranz, Bernd] Univ Stellenbosch, Fac Med & Hlth Sci, Div Pharmacol, ZA-7505 Cape Town, South Africa; [Gutmann, Heike; Schiller, Hilmar; James, Alexander-David] Novartis Inst Biomed Res, Div Drug Metab & Pharmacokinet, Basel, Switzerland; [Bouic, Patrick J.] Montague Gardens, Synexa Life Sci, Cape Town, South Africa; [Bouic, Patrick J.] Univ Stellenbosch, Fac Med & Hlth Sci,…	Switzerland,South Africa	Fasinu, PS (corresponding author), Univ Stellenbosch, Dept Med, Div Pharmacol, POB 19063, ZA-7505 Cape Town, South Africa.	16669967@sun.ac.za	Fasinu, Pius/AAO-7183-2020; Fasinu, Pius/E-6362-2011	Fasinu, Pius/0000-0002-3160-1824; Fasinu, Pius/0000-0002-3160-1824	HOPE Kapstadt-Stiftung (HOPECapeTown); Stellenbosch University Rural Medical Education Partnership Initiative	This work was supported by HOPE Kapstadt-Stiftung (HOPECapeTown) and the Stellenbosch University Rural Medical Education Partnership Initiative.		50	27	27	0	13	AMER SOC PHARMACOLOGY EXPERIMENTAL THERAPEUTICS	BETHESDA	9650 ROCKVILLE PIKE, BETHESDA, MD 20814-3995 USA	0090-9556	1521-009X
J	English	Article	2014	10.1016/S1875-5364(14)60070-4	√	3	24969526	buyang huanwu decoction (byhwd)	Rat	CYP2E1		At the highest dose (25.66 g·kg–1), the activity of CYP2E1 was significantly inhibited (and the activities of GST and the level of GSH were increased).	In vivo and remove the livers, Microsomal enzymes assay	It has been recognized as a clinical treatment for coronary heart disease (CHD) with qi deficiency blood stasis syndrome and cerebral disease.	Effects of Buyang Huanwu Decoction on antioxidant and drug-metabolizing enzymes in rat liver	AIM: To study the effect of Buyang Huanwu Decoction (BYHWD) on the antioxidant enzymes and drug-metabolizing enzymes in rat liver. METHOD: Following treatment of rats with BYHWD at 6.42, 12.83, or 25.66 g.kg(-1) per day for 15 days, microsomes and cytosols isolated from the liver tissues were prepared by differential centrifugation according to standard procedures. The activities of the antioxida…		CHINESE JOURNAL OF NATURAL MEDICINES	Integrative & Complementary Medicine; Pharmacology & Pharmacy	Integrative & Complementary Medicine; Pharmacology & Pharmacy	Fan, XH; Shi, WZ; Cheng, YX; Yang, XF	Fan Xing-Hua; Shi Wei-Zhou; Cheng Yun-Xiang; Yang Xiu-Fen							Buyang Huanwu Decoction; Antioxidant; Drug-metabolizing enzymes	GLUTATHIONE TRANSFERASE; GENE-EXPRESSION; HERB; MECHANISMS; INDUCTION	[Fan Xing-Hua; Shi Wei-Zhou; Cheng Yun-Xiang; Yang Xiu-Fen] Guangxi Univ Chinese Med, Dept Pharmacol, Coll Pharm, Nanning 530001, Peoples R China; [Fan Xing-Hua] Liuzhou Workers Hosp, Dept Pharm, Liuzhou 545005, Peoples R China	China	Yang, XF (corresponding author), Guangxi Univ Chinese Med, Dept Pharmacol, Coll Pharm, Nanning 530001, Peoples R China.	xiufenyang@163.com			National Natural Science Foundation of ChinaNational Natural Science Foundation of China (NSFC) [81060353]; Program for New Century Excellent Talent in University (NCET) of China from Ministry of Education of ChinaProgram for New Century Excellent Talents in University (NCET) [NCET-10-0093]; Natural Science Foundation of Guangxi province of ChinaNational Natural Science Foundation of Guangxi Prov…	This project was supported by the National Natural Science Foundation of China (No. 81060353), Program for New Century Excellent Talent in University (NCET) of China from Ministry of Education of China (Doc. 2010-14, NCET-10-0093), and Natural Science Foundation of Guangxi province of China (No. 2011GXNSFF018006).		41	2	3	0	16	CHINESE JOURNAL NATURAL MEDICINES	NANJING	24, TONGJIA XIANG, NANJING, 210009, PEOPLES R CHINA	2095-6975	1875-5364
J	English	Article	2016	10.1159/000443178	√	2.547	26872133	evodiamine	Rat	CYP1A2,CYP2C9,CYP2D6	phenacetin (5.0 mg/kg; CYP1A2 activity), tolbu?tamide (1.0 mg/kg; CYP2C9 activity), omeprazole (10 mg/kg; CYP2C19 activity), metoprolol (20 mg/kg; CYP2D6 activity) and midazolam (10 mg/kg; CYP3A4 activity)	inhibit CYP1A2, CYP2C9 and CYP2D6	In vivo (Cocktail method)	CNS and cardiovascular diseases	Effect of Evodiamine on CYP Enzymes in Rats by a Cocktail Method	The aim of this study was to assess the influence of evodiamine on the activities of the drug-metabolizing enzymes cytochrome P450 (CYP) 1A2, CYP2C9, CYP2C19, CYP2D6 and CYP3A4 in rats. The activities of CYP1A2, CYP2C9, CYP2C19, CYP2D6 and CYP3A4 were measured using specific probe drugs. After pretreatment for 1 week with evodiamine or physiological saline (control group) by oral administration, …		PHARMACOLOGY	Pharmacology & Pharmacy	Pharmacology & Pharmacy	Zhang, YT; Zhang, DF; Ge, NY; Zhu, GH; Hao, C; Zhang, Y; Chen, RJ	Zhang, You-ting; Zhang, Da-feng; Ge, Ni-yun; Zhu, Guang-hui; Hao, Cong; Zhang, Yin; Chen, Rui-jie							Evodiamine; Cytochrome P450; Cocktail; UPLC-MS/MS; Plasma	ST-JOHNS-WORT; CYTOCHROME-P450 3A4; LIVER-MICROSOMES; INHIBITION; METABOLISM; ALKALOIDS; CELLS; POLYMORPHISM; EXPRESSION; RUTAECARPA	[Zhang, You-ting; Ge, Ni-yun; Zhu, Guang-hui; Chen, Rui-jie] Wenzhou Med Univ, Affiliated Hosp 2, Wenzhou 325027, Peoples R China; [Zhang, You-ting; Ge, Ni-yun; Zhu, Guang-hui; Chen, Rui-jie] Wenzhou Med Univ, Yuying Childrens Hosp, Wenzhou 325027, Peoples R China; [Zhang, Da-feng] Wenzhou Med Univ, Sch & Hosp Stomatol, Wenzhou, Peoples R China; [Hao, Cong; Zhang, Yin] Henan Univ Sci & Technol, C…	China	Chen, RJ (corresponding author), Wenzhou Med Univ, Affiliated Hosp 2, Wenzhou 325027, Peoples R China.; Chen, RJ (corresponding author), Wenzhou Med Univ, Yuying Childrens Hosp, Wenzhou 325027, Peoples R China.	wzcrjie@163.com						29	5	7	2	11	KARGER	BASEL	ALLSCHWILERSTRASSE 10, CH-4009 BASEL, SWITZERLAND	0031-7012	1423-0313
J	English	Article	2021	10.1007/s13318-021-00685-1	√	2.441	33844145	vernonia amygdalina, ocimum gratissimum, moringa oleifera, azadirachta indica, and picralima nitida	Human	CYP1A2,CYP2C8,CYP2C9,CYP2C19,CYP2D6,CYP3A4.	The CYP specific probe substrates and their final concentration (approximately KM) were phenacetin (CYP1A2, 30 μM), amodiaquine (CYP2C8;1.66 μM), diclofenac (CYP2C9, 6.45 μM), S-mephenytoin (CYP2C19, 39.3 μM), dextromethorphan (CYP2D6, 5 μM) and midazolam (CYP3A4, 2.09 μM).	O. gratissimum methanol extracts reversibly inhibited CYP 1A2, 2C8, 2C9 and 2C19 enzymes (IC50: 6.21 mu g/ml, 2.96 mu g/ml, 3.33 mu g/ml and 1.37 mu g/ml, respectively). Additionally, V. amygdalina methanol extract inhibited CYP2C8 activity (IC50: 5.71 mu g/ml); P. nitida methanol and aqueous extracts inhibited CYP2D6 activity (IC50: 1.99 mu g/ml and 2.36 mu g/ml, respectively) while A. indica me…	in vitro		Cytochrome P450 Enzyme Inhibition and Herb-Drug Interaction Potential of Medicinal Plant Extracts Used for Management of Diabetes in Nigeria	Background and Objective The use of herbal medicines is common in Africa, and patients often use a combination of herbs and drugs. Concurrent herbal and pharmaceuticals treatments can cause adverse effects through herb-drug interactions (HDI). This study evaluated the potential risk of HDI for five medicinal plants, Vernonia amygdalina, Ocimum gratissimum, Moringa oleifera, Azadirachta indica, an…		EUROPEAN JOURNAL OF DRUG METABOLISM AND PHARMACOKINETICS	Pharmacology & Pharmacy	Pharmacology & Pharmacy	Amaeze, O; Eng, H; Horlbogen, L; Varma, MVS; Slitt, A	Amaeze, Ogochukwu; Eng, Heather; Horlbogen, Lauren; Varma, Manthena V. S.; Slitt, Angela									[Amaeze, Ogochukwu; Slitt, Angela] Univ Rhode Isl, Dept Biomed & Pharmaceut Sci, Coll Pharm, 7 Greenhouse Rd, Kingston, RI 02881 USA; [Eng, Heather; Horlbogen, Lauren; Varma, Manthena V. S.] Pfizer Inc, Pharmacokinet Dynam & Metab, Groton, CT 06340 USA; [Amaeze, Ogochukwu] Univ Lagos, Dept Clin Pharm & Biopharm, Fac Pharm, Lagos, Nigeria	USA	Slitt, A (corresponding author), Univ Rhode Isl, Dept Biomed & Pharmaceut Sci, Coll Pharm, 7 Greenhouse Rd, Kingston, RI 02881 USA.	aslitt@uri.edu		, Angela/0000-0002-0572-7001	Fulbright Foreign Students Scholarship; National Institute of HealthUnited States Department of Health & Human ServicesNational Institutes of Health (NIH) - USA [P42ES027706]	This study was supported by funding made available through the Fulbright Foreign Students Scholarship to Ogochukwu Amaeze and the National Institute of Health (Grant Number P42ES027706). The funders had no role in the study design, data collection, analysis, decision to publish or manuscript preparation.		63	0	0	3	3	SPRINGER FRANCE	PARIS	22 RUE DE PALESTRO, PARIS, 75002, FRANCE	0378-7966	2107-0180
J	English	Article	2014	10.1016/j.steroids.2013.11.015	√	2.668	24291418	cyclophosphamide（ctx) and rhizoma paridis saponins（rps）	Rat	CYP2B6 andCYP3A4	20 mg/kg of CTX showed significant antitumor activity (87%, p < 0.01).	inhibition	In vivo		Combination therapy of cyclophosphamide and Rhizoma Paridis Saponins on anti-hepatocarcinoma mice and effects on cytochrome p450 enzyme expression	Rhizoma Paridis Saponins (RPS), which is the effective part of Rhizoma Paridis, showed strong activity against lung cancer and hepatocarcinoma. In this research, a combination of RPS with cyclophosphamide (CTX) was used to treat hepatocarcinoma in mice. Although no active enhancement of activity was observed, some attenuation of the toxicity of RPS in combination with CTX occurred. In order to ex…		STEROIDS	Biochemistry & Molecular Biology; Endocrinology & Metabolism	Biochemistry & Molecular Biology; Endocrinology & Metabolism	Man, SL; Li, YY; Fan, W; Gao, WY; Liu, Z; Zhang, Y; Liu, CX	Man, Shuli; Li, Yuanyuan; Fan, Wei; Gao, Wenyuan; Liu, Zhen; Zhang, Yao; Liu, ChangXiao							Rhizoma Paridis Saponins; Cyclophosphamide; CYP; Herb-drug interactions	DRUG-METABOLIZING-ENZYMES; PHARMACOKINETICS; POLYMORPHISMS; MODEL	[Man, Shuli; Li, Yuanyuan; Fan, Wei; Gao, Wenyuan] Tianjin Univ Sci Technol, Coll Biotechnol, Key Lab Ind Microbiol, Minist Educ, Tianjin 300457, Peoples R China; [Man, Shuli; Li, Yuanyuan; Fan, Wei; Gao, Wenyuan] Tianjin Univ Sci Technol, Coll Biotechnol, Tianjin Key Lab Ind Microbiol, Tianjin 300457, Peoples R China; [Gao, Wenyuan; Liu, Zhen; Zhang, Yao] Tianjin Univ, Sch Pharmaceut Sci & Techn…	China	Gao, WY (corresponding author), Tianjin Univ Sci Technol, Coll Biotechnol, Key Lab Ind Microbiol, Minist Educ, Tianjin 300457, Peoples R China.	biochemgao@163.com	Gao, Wenyuan Gao/K-1740-2015		National Natural Science Foundation of ChinaNational Natural Science Foundation of China (NSFC) [81202952]; Drug Creation Projects from Science and Technology in China [2013ZX 09103002-010]; Tianjin Natural Science Foundation in ChinaNatural Science Foundation of Tianjin [12JCZDJC26200, 13JCQNJC13400]	This work was supported by Grants 81202952 from National Natural Science Foundation of China, Drug Creation Projects 2013ZX 09103002-010 from Science and Technology in China and 12JCZDJC26200 and 13JCQNJC13400 from Tianjin Natural Science Foundation in China.		14	6	7	0	21	ELSEVIER SCIENCE INC	NEW YORK	360 PARK AVE SOUTH, NEW YORK, NY 10010-1710 USA	0039-128X	1878-5867
J	English	Article	2020	10.1016/j.cbi.2020.109147	√	5.192	32738202	acacetin	Rat	CYP1A2,CYP2B1,CYP2C11,CYP2D1,CYP2E1, andCYP3A2	CYP1A2 (Phenacetin) CYP3A2 (midazolam) CYP2B1 (bupropion) CYP2C11 (tolbutamide) CYP2D1 (dextromethorphan) CYP2E1 (chlorzoxazone)	the mode of acacetin inhibition of CYP2B1, CYP2C11, and CYP2E1 was competitive,while mixed inhibition was observed for CYP1A2 and CYP3A2.	in vitro (Rat liver microsomes,uplc/ms), in vivo		Evaluation of acacetin inhibition potential against cytochrome P450 in vitro and in vivo	Acacetin is a natural flavonoid that is widely distributed in plants and possesses numerous pharmacological activities. The aim of the present study was to investigate the effects of acacetin on the activities of the cyto-chrome P450 family members CYP1A2, CYP2B1, CYP2C11, CYP2D1, CYP2E1, and CYP3A2 in rat liver microsomes in vitro and rats in vivo to evaluate potential herb-drug interactions by …		CHEMICO-BIOLOGICAL INTERACTIONS	Biochemistry & Molecular Biology; Pharmacology & Pharmacy; Toxicology	Biochemistry & Molecular Biology; Pharmacology & Pharmacy; Toxicology	Zhou, YF; Tu, YY; Zhou, Q; Hua, AL; Geng, PW; Chen, FF; Han, AX; Liu, J; Dai, DP; Wang, SH; Wang, JL; Wen, CC	Zhou, Yunfang; Tu, Yingying; Zhou, Quan; Hua, Ailian; Geng, Peiwu; Chen, Feifei; Han, Aixia; Liu, Jin; Dai, Dapeng; Wang, Shuanghu; Wang, Junlu; Wen, Congcong							Acacetin; Cytochrome P450; Herb-drug interaction; Cocktail; Enzyme inhibition	P-COUMARIC ACID; SALVIA-MILTIORRHIZA; DRUG-INTERACTIONS; CYP2C9; METABOLISM; POLYMORPHISMS; TANSHINONES; POPULATION; COCKTAIL; ENZYMES	[Zhou, Yunfang; Zhou, Quan; Hua, Ailian; Geng, Peiwu; Han, Aixia; Liu, Jin; Wang, Shuanghu] Wenzhou Med Univ, Peoples Hosp Lishui, Affiliated Hosp 6, Lab Clin Pharm, Lishui 323000, Zhejiang, Peoples R China; [Tu, Yingying; Wang, Junlu] Wenzhou Med Univ, Affiliated Hosp 1, Dept Anesthesiol, Wenzhou 325000, Zhejiang, Peoples R China; [Hua, Ailian] First Peoples Hosp Yuhang Dist, Dept Pharm, Hangzho…	China	Wang, SH (corresponding author), Wenzhou Med Univ, Peoples Hosp Lishui, Affiliated Hosp 6, Lab Clin Pharm, Lishui 323000, Zhejiang, Peoples R China.; Wang, JL (corresponding author), Wenzhou Med Univ, Affiliated Hosp 1, Dept Anesthesiol, Wenzhou 325000, Z	wangshuanghu@lsu.edu.cn; wangjunlu973@163.com; bluce494949@163.com	wang, shuanghu/AAO-6445-2021		National Natural Science Foundation of Zhejiang [LYY18H280003]; City-level Public Welfare Technology Application Research Project of Lishui [2016GYX42, 2017GYX15]; City level key research and development Project of Lishui [2017ZDYF15]; High-level Talent Training Project of Lishui [2015RC03, 2018RC18]; CAMS Innovation Fund for Medical Sciences [2018-I2M-1-002]	The authors gratefully thank Prof. Changxiong Wang & Longyou Zhao for their helpful writing-review & editing of the manuscript. This work was supported by the National Natural Science Foundation of Zhejiang (LYY18H280003), City-level Public Welfare Technology Application Research Project of Lishui (2016GYX42 & 2017GYX15), City level key research and development Project of Lishui (2017ZDYF15), Hig…		37	2	2	0	4	ELSEVIER IRELAND LTD	CLARE	ELSEVIER HOUSE, BROOKVALE PLAZA, EAST PARK SHANNON, CO, CLARE, 00000, IRELAND	0009-2797	1872-7786
J	English	Article	2021	10.1002/bmc.5171	√	1.902	34010455	notoginseng total saponins (ns), safflower total flavonoids (sf), and the combination of ns and sf	Rat	CYP1A2,CYP2B1,CYP2E1,CYP2C11,CYP2C19,CYP2D4,CYP3A1		SF exhibited inhibitory effects on CYP1A2, 2B1, 2E1, and 2C11 and induction effects on CYP2C19 and 2D4. NS exhibited induction effects on CYP1A2, 2B1, 2E1, 2C11, 2C19, and 2D4. CNS exhibited induction effects on CYP1A2, 2B1, 2E1, 2C19, and 2D4 and inhibitory effects on CYP3A1 in vivo.	in vivo	cardiovascular diseases	Evaluation of the effects of notoginseng total saponins (NS), safflower total flavonoids (SF), and the combination of NS and SF (CNS) on the activities of cytochrome P450 enzymes using a cocktail method in rats	Notoginseng total saponins (NS), safflower total flavonoids (SF), and the combination of NS and SF, namely CNS, are used for the treatment of cardiovascular diseases in clinic. This study developed a cocktail assay involving seven cytochrome P450 (CYP) enzymes to elucidate the effect of NS, SF, and CNS on CYP enzymes and to explore the synergistic effect of CNS in terms of CYP enzymes. Ultra-perf…		BIOMEDICAL CHROMATOGRAPHY	Biochemical Research Methods; Biochemistry & Molecular Biology; Chemistry, Analytical; Pharmacology & Pharmacy	Biochemistry & Molecular Biology; Chemistry; Pharmacology & Pharmacy	Li, Y; Lu, YY; Meng, YQ; Du, ZY; Gao, P; Zhao, MB; Jiang, Y; Tu, PF; Guo, XY	Li, Yan; Lu, Ying-Yuan; Meng, Yu-Qing; Du, Zhi-Yong; Gao, Peng; Zhao, Ming-Bo; Jiang, Yong; Tu, Peng-Fei; Guo, Xiao-Yu							CNS; cocktail; cytochrome P450; herb-drug interaction; synergistic effect	MESSENGER-RNA EXPRESSION; PANAX-NOTOGINSENG; CYP ISOZYMES; EXTRACT; METABOLISM; DRUG; ABSORPTION; DECOCTION; EXCRETION; COMPOUND	[Li, Yan; Lu, Ying-Yuan; Meng, Yu-Qing; Du, Zhi-Yong; Gao, Peng; Zhao, Ming-Bo; Jiang, Yong; Tu, Peng-Fei; Guo, Xiao-Yu] Peking Univ, State Key Lab Nat & Biomimet Drugs, Sch Pharmaceut Sci, Beijing 100191, Peoples R China	China	Tu, PF; Guo, XY (corresponding author), Peking Univ, State Key Lab Nat & Biomimet Drugs, Sch Pharmaceut Sci, Beijing 100191, Peoples R China.	pengfeitu@bjmu.edu.cn; guoxiaoyu@bjmu.edu.cn			National Natural Science Foundation of ChinaNational Natural Science Foundation of China (NSFC) [81573684, 81974551]; Beijing Municipal Science and Technology Project [Z181100002218028]; National Key Technology R&D Program 'New Drug Innovation' of ChinaNational Key Technology R&D Program [2018ZX09711001-008-003]	This work was supported by the National Natural Science Foundation of China (grant nos. 81573684 and 81974551), Beijing Municipal Science and Technology Project (grant no. Z181100002218028), and National Key Technology R&D Program 'New Drug Innovation' of China (grant no. 2018ZX09711001-008-003).		26	0	0	6	6	WILEY	HOBOKEN	111 RIVER ST, HOBOKEN 07030-5774, NJ USA	0269-3879	1099-0801
J	English	Article	2015	10.3109/00498254.2014.1003113	√	1.908	25811791	tripterygium wilfordii（celastrol）	Human	P450 1A2, 2C19, 2D6, 2E1 and 3A4		celastrol inhibited the five types of human cytochrome P450 isoforms, with the IC50 values of 2.65 mM (CYP3A4), 5.99 mM (CYP2C19), 6.27 mM (CYP2D6), 7.66 mM (CYP1A2) and 9.38 mM (CYP2E1), respectively.	Cocktail assay，Enzyme kinetic studies，LC-MS-MS	immune-related diseases like rheumatoid arthritis, chronic nephritis and systemic lupus erythematosus	Inhibitory mechanisms of celastrol on human liver cytochrome P450 1A2, 2C19, 2D6, 2E1 and 3A4	1. The present study was conducted to examine the possibility of herb-drug interaction by celastrol, which is a main compound isolated from Tripterygium wilfordii Hook F. using human liver microsomes with cocktail methods. Focused on its inhibitory manner on the metabolism of model probe substrates of five cytochrome P450 isoenzymes (CYP1A2, CYP2C19, CYP2D6, CYP2E1 and CYP3A4) in vitro which are …		XENOBIOTICA	Pharmacology & Pharmacy; Toxicology	Pharmacology & Pharmacy; Toxicology	Jin, CH; He, X; Zhang, FL; He, L; Chen, JX; Wang, LL; An, LJ; Fan, YW	Jin, Chunhuan; He, Xin; Zhang, Fangliang; He, Lina; Chen, Junxiu; Wang, Lili; An, Lijun; Fan, Yaowen							CYP; herb-drug interaction (HDI); inhibition; in vitro	IN-VITRO; ENZYMES; MICROSOMES; OXIDATION; DRUGS	[Jin, Chunhuan; He, Xin; Zhang, Fangliang; He, Lina; Chen, Junxiu; Wang, Lili; An, Lijun; Fan, Yaowen] Tianjin Univ Tradit Chinese Med, Sch Chinese Mat Med, Tianjin 300193, Peoples R China; [He, Xin; Wang, Lili] Tianjin State Key Lab Modern Chinese Med, Tianjin, Peoples R China	China	He, X (corresponding author), Tianjin Univ Tradit Chinese Med, Sch Chinese Mat Med, 312 Anshanxi Rd, Tianjin 300193, Peoples R China.	hexintn@163.com			Natural Science Foundation of TianjinNatural Science Foundation of Tianjin [12JCZDJC26100]; National Natural Science Foundation of China [NSFC]National Natural Science Foundation of China (NSFC) [81373890, 81430096]; Program for Changjiang Scholars and Innovative Research Team in University [PCSIRT]Program for Changjiang Scholars & Innovative Research Team in University (PCSIRT) [IRT_14R41]	This study was supported by The Natural Science Foundation of Tianjin [12JCZDJC26100]; National Natural Science Foundation of China [NSFC, No.81373890 and No.81430096]; The Program for Changjiang Scholars and Innovative Research Team in University [PCSIRT, No. IRT_14R41]. The authors report no declaration of interest.		27	17	19	0	17	TAYLOR & FRANCIS LTD	ABINGDON	2-4 PARK SQUARE, MILTON PARK, ABINGDON OR14 4RN, OXON, ENGLAND	0049-8254	1366-5928
J	English	Article	2013	10.1155/2013/824270	√	2.629	23935684	cp-001 (a standardized herbal mixture of houttuynia cordata, rehmannia glutinosa, betula platyphylla, and rubus coreanus)	Human	5.0% forCYP1A2 (furafylline); 8.2% forCYP2A6 (methoxsalen); 5.3% forCYP2C9 (sulfaphenazole); 12.7% forCYP2C19 (ticlopidine); 2.5% forCYP2D6 (quinidine); and 4.5% forCYP3A4 (ketoconazole).		——（CP-001 seemed to slightly inhibit some CYP isozymes, but the IC50 values for all CYP isozymes were greater than 100 𝜇g/mL. Furthermore, CP-001 did not exhibit time-dependent CYP inhibitory activities, indicating that it does not act as a mechanism-based inactivator of CYP enzymes.）	in vitro (human liver microsomes),LC-MS/MS		The Evaluation of CP-001 (a Standardized Herbal Mixture of Houttuynia cordata, Rehmannia glutinosa, Betula platyphylla, and Rubus coreanus) for Cytochrome P450-Related Herb-Drug Interactions	In the present study, the effect of CP-001, a standardized herbal mixture of Houttuynia cordata, Rehmannia glutinosa, Betula platyphylla, and Rubus coreanus, on cytochrome P450 (CYP) enzyme-mediated drug metabolism was investigated in vitro to evaluate the potential for herb-drug interactions. CP-001 was tested at concentrations of 1, 3, 10, 30, and 100 mu g/mL. A CYP-specific substrate mixture w…		EVIDENCE-BASED COMPLEMENTARY AND ALTERNATIVE MEDICINE	Integrative & Complementary Medicine	Integrative & Complementary Medicine	Yoo, HH; Kim, SA; Kim, IS; Ko, SG	Yoo, Hye Hyun; Kim, Sun-A; Kim, In Sook; Ko, Seong-Gyu								INFLAMMATION	[Yoo, Hye Hyun; Kim, Sun-A; Kim, In Sook] Hanyang Univ, Inst Pharmaceut Sci & Technol, Ansan 426791, Gyeonggi Do, South Korea; [Yoo, Hye Hyun; Kim, Sun-A; Kim, In Sook] Hanyang Univ, Coll Pharm, Ansan 426791, Gyeonggi Do, South Korea; [Ko, Seong-Gyu] Kyung Hee Univ, Dept Prevent Med, Coll Oriental Med, Lab Clin Biol & Pharmacogen, Seoul 130701, South Korea	South Korea	Ko, SG (corresponding author), Kyung Hee Univ, Dept Prevent Med, Coll Oriental Med, Lab Clin Biol & Pharmacogen, Seoul 130701, South Korea.	epiko@khu.ac.kr			Traditional Korean Medicine R&D Project of the Ministry for Health and Welfare, Republic of Korea [B110017, B110043]	This study was supported by a Grant of the Traditional Korean Medicine R&D Project of the Ministry for Health and Welfare, Republic of Korea (B110017 and B110043).		12	3	3	0	5	HINDAWI LTD	LONDON	ADAM HOUSE, 3RD FLR, 1 FITZROY SQ, LONDON, W1T 5HF, ENGLAND	1741-427X	1741-4288
J	English	Article	2010		√	0.751	PMID-6	orthosiphon stamineus	Human	CYP2C9,CYP2D6 andCYP3A4		inhibition	in vitro		Evaluation of Selected Malaysian Medicinal Plants on Phase I Drug Metabolizing Enzymes, CYP2C9, CYP2D6 and CYP3A4 Activities in vitro	This study investigated the effects of selected Malaysian medicinal plant extracts towards human recombinant cytochrome P450 (CYP450) enzyme activities in vitro Five Malaysian medicinal plants were tested on the three main CYP450 enzyme activities of CYP2C9, CYP2D6 and CYP3A4 The abilities of these extracts to inhibit human cytochrome P450 enzyme activities were analyzed using a luminescent assay…		INTERNATIONAL JOURNAL OF PHARMACOLOGY	Pharmacology & Pharmacy	Pharmacology & Pharmacy	Hanapi, NA; Azizi, J; Ismail, S; Mansor, SM	Hanapi, N. A.; Azizi, J.; Ismail, S.; Mansor, S. M.							Cytochrome P450 inhibition; Mitragyna speciosa; Orthosiphon stamineus; Andrographis paniculata; herb-drug Interactions	ST JOHNS WORT	[Hanapi, N. A.; Azizi, J.; Ismail, S.; Mansor, S. M.] Univ Sains Malaysia, Ctr Drug Res, Usm 11800, Penang, Malaysia	Malaysia	Ismail, S (corresponding author), Univ Sains Malaysia, Ctr Drug Res, Usm 11800, Penang, Malaysia.		Hanapi, Nur Aziah/AAO-1230-2020; Ismail, Sabariah/B-7741-2011; Azizi, Juzaili/ABC-1113-2020	Azizi, Juzaili/0000-0002-6676-7349; Hanapi, Nur Aziah/0000-0001-5806-5892	Ministry of Science, Technology and InnovationMinistry of Energy, Science, Technology, Environment and Climate Change (MESTECC), Malaysia; Institute of Postgraduate Studies of Universiti Sains Malaysia, Penang Malaysia	This project was funded by Ministry of Science, Technology and Innovation Grant Nur Aziah Hanapi is supported by USM Fellowship Scheme from Institute of Postgraduate Studies of Universiti Sains Malaysia, Penang Malaysia		27	21	24	0	11	ASIAN NETWORK SCIENTIFIC INFORMATION-ANSINET	FAISALABAD	308-LASANI TOWN, SARGODHA RD, FAISALABAD, 38090, PAKISTAN	1811-7775	1812-5700
J	English	Article	2014	10.1016/j.jep.2013.11.016	√	4.36	24252494	aescin	Rat	CYP1A2,CYP2C9, andCYP3A4	A cocktail solution at a dose of 5 mL/kg, which contained phenacetin (20 mg/kg), tolbutamide (5 mg/kg), chlorzoxazone (20 mg/kg) and midazolam (10 mg/kg)	Treatment with a single dose or multiple doses of aescin had inductive effects on rat CYP1A2, while CYP2C9 and CYP3A4 enzyme activities were inhibited. Moreover, aescin has no inductive or inhibitory effect on the activity of CYP2E1.	in vivo (using cocktail probe drugs), HPLC-MS/MS		Effects of aescin on cytochrome P450 enzymes in rats	Ethnopharmacological relevance: Aescin, the main active component found in extracts of horse chestnut (Aesculus hippocastanum) seed a traditional medicinal herb, is a mixture of triterpene saponins. It has been shown to be effective in inflammatory, chronic venous and edematous treatment conditions in vitro and in vivo, and is broadly used to treat chronic venous insufficiency. The purpose of thi…		JOURNAL OF ETHNOPHARMACOLOGY	Plant Sciences; Chemistry, Medicinal; Integrative & Complementary Medicine; Pharmacology & Pharmacy	Plant Sciences; Pharmacology & Pharmacy; Integrative & Complementary Medicine	Huang, Y; Zheng, SL; Zhu, HY; Xu, ZS; Xu, RA	Huang, Yi; Zheng, Shuang-li; Zhu, Hai-yan; Xu, Zhi-sheng; Xu, Ren-ai							Aescin; Cocktail; CYP; mRNA; Herb-drug interaction	ESCIN; PRESCRIPTION; INFLAMMATION; METABOLISM; EXPRESSION; COCKTAIL; DRUGS	[Huang, Yi] Wenzhou Peoples Hosp, Wenzhou 325000, Peoples R China; [Zheng, Shuang-li; Xu, Zhi-sheng] Wenzhou Med Univ, Affiliated Hosp 2, Wenzhou 325000, Peoples R China; [Zhu, Hai-yan; Xu, Ren-ai] Wenzhou Med Univ, Affiliated Hosp 1, Wenzhou 325000, Peoples R China	China	Xu, RA (corresponding author), Wenzhou Med Univ, Affiliated Hosp 1, Wenzhou 325000, Peoples R China.	xuzhisheng1111@163.com; xurenai1986@163.com	zhu, xueqiong/U-1320-2019		key academic subject (clinical Chinese pharmacy) of the Twelfth-Five Year Program of state administration of traditional chinese medicine	This work was supported by fund of the key academic subject (clinical Chinese pharmacy) of the Twelfth-Five Year Program of state administration of traditional chinese medicine.		26	29	32	0	33	ELSEVIER IRELAND LTD	CLARE	ELSEVIER HOUSE, BROOKVALE PLAZA, EAST PARK SHANNON, CO, CLARE, 00000, IRELAND	0378-8741	1872-7573
J	English	Article	2014	10.1016/j.jep.2014.07.026	√	4.36	25091466	schisandra chinensis	Rat	CYP1A2,2C6,2C11,2D2,2E1,3A1,3A2 phenacetin forCYP1A2, diclofenac forCYP2C6, S-mephenytoin forCYP2C11, dextromethorphan forCYP2D2,Chlorzoxazone forCYP2E1, and midazolam forCYP3A1/2		SC aqueous extract and alcoholic extract showed significant inhibitory effect on the activities of rat liver microsomal CYP1A2, 2C6, 2C11, 2D2, 2E1 and 3A1/2 in vitro.	in vitro (rat liver microsomes), in vivo		Multifaceted interaction of the traditional Chinese medicinal herb Schisandra chinensis with cytochrome P450-mediated drug metabolism in rats	Ethnopharmacological relevance: Schisandra chinensis (SC), officially listed as a sedative and tonic in the Chinese Pharmacopoeia, has been used as a common component in various prescriptions in Traditional Chinese Medicine (TCM) and more recently in western medicine for its antihepatotoxic effect. To assess the possible herb-drug interaction, effects of SC extracts on hepatic cytochrome P450 (P4…		JOURNAL OF ETHNOPHARMACOLOGY	Plant Sciences; Chemistry, Medicinal; Integrative & Complementary Medicine; Pharmacology & Pharmacy	Plant Sciences; Pharmacology & Pharmacy; Integrative & Complementary Medicine	Wang, BL; Yang, S; Hu, JP; Li, Y	Wang, Baolian; Yang, Shuang; Hu, Jinping; Li, Yan							Schisandra chinensis; CYP450; Inhibition; Induction; Herb-drug interaction	MASS-SPECTROMETRY; LIVER-MICROSOMES; EXTRACT; ENZYMES; QUANTIFICATION; DERIVATIVES; INHIBITION; EXPRESSION; RECEPTOR; LIGNANS	[Wang, Baolian; Yang, Shuang; Hu, Jinping; Li, Yan] Chinese Acad Med Sci, Inst Mat Med, State Key Lab Bioact Substance & Funct Nat Med, Beijing 100050, Peoples R China; [Wang, Baolian; Yang, Shuang; Hu, Jinping; Li, Yan] Peking Union Med Coll, Beijing 100050, Peoples R China	China	Li, Y (corresponding author), Chinese Acad Med Sci, Inst Mat Med, State Key Lab Bioact Substance & Funct Nat Med, 1 Xiannongtan StreeL, Beijing 100050, Peoples R China.	wangbaolian@imm.ac.cn; yanli@imm.ac.cn			National Natural Science Foundation of ChinaNational Natural Science Foundation of China (NSFC) [81072696, 81202990]; National Science and Technology Major Project of China [2012ZX09301002-001-007]	We are very grateful to Dr. Xinxin Ding (Laboratory of Molecular Toxicology, Wadsworth Center, New York State Department of Health, USA) to review the manuscript This work was supported by the National Natural Science Foundation of China [Grants 81072696 and 81202990] and the National Science and Technology Major Project of China [Grant 2012ZX09301002-001-007].		28	25	33	3	49	ELSEVIER IRELAND LTD	CLARE	ELSEVIER HOUSE, BROOKVALE PLAZA, EAST PARK SHANNON, CO, CLARE, 00000, IRELAND	0378-8741
J	English	Article	2021	10.1080/00498254.2021.1947544	√	1.908	34176447	leonurine hydrochloride	Human	CYP1A2,CYP2D6,CYP3A4	CYP1A2 (by phenacetin), CYP2D6 (by dextromethorphan） CYP3A4 (by testosterone)	inhibit	In Vitro （Human liver microsomes）		In vitro study on the effect of leonurine hydrochloride on the enzyme activity of cytochrome P450 enzymes in human liver microsomes	Leonurine hydrochloride (LH) is derived from an ingredient of Leonurus japonicus Houtt which is widely used for diseases in women. The influence of LH on the activity of cytochrome P450 (CYPs) enzymes was investigated in this study. The effect of LH on CYPs enzyme activities were studied using the enzyme-selective substrates phenacetin (1A2), coumarin (2A6), diclofenac (2C9), S-mephenytoin (2C19)…		XENOBIOTICA	Pharmacology & Pharmacy; Toxicology	Pharmacology & Pharmacy; Toxicology	Zhao, H; Xue, SY; Meng, QZ; Zhou, C	Zhao, Hui; Xue, Senyao; Meng, Qingzhen; Zhou, Cui							herb-drug interaction; inhibition	INDUCED INCOMPLETE ABORTION; PHARMACOGENETICS; INHIBITION; CYP2C19	[Zhao, Hui] Yidu Cent Hosp Weifang, Dept Nephrol, Weifang, Shandong, Peoples R China; [Xue, Senyao] Yidu Cent Hosp Weifang, Dept Urol, Weifang, Shandong, Peoples R China; [Meng, Qingzhen; Zhou, Cui] Weifang Maternal & Child Hlth Hosp, Dept Intravenous Drug Allocat, 407 Youth Rd, Weifang 261000, Peoples R China	China	Zhou, C (corresponding author), Weifang Maternal & Child Hlth Hosp, Dept Intravenous Drug Allocat, 407 Youth Rd, Weifang 261000, Peoples R China.	cugtrxtong7@163.com						30	0	0	0	0	TAYLOR & FRANCIS LTD	ABINGDON	2-4 PARK SQUARE, MILTON PARK, ABINGDON OR14 4RN, OXON, ENGLAND	0049-8254	1366-5928
J	English	Article	2013	10.1016/j.fct.2012.09.013	√	6.023	23000442	mollugin	Human	CYP1A2	80 lM phenacetin for CYP1A2, 2.0 lM coumarin for CYP2A6, 50 lM bupropion for CYP2B6, 5.0 lM amodiaquine for CYP2C8, 10 lM diclofenac for CYP2C9, 20 lM omeprazole for CYP2C19, 5.0 lM dextromethorphan for CYP2D6, 50 lM chlorzoxazone for CYP2E1, and 2.5 lM midazolam for CYP3A4.	Taken together, the results suggested that mollugin might cause herb–drug interaction through selective inhibition of CYP1A2 in humans receiving herbal medications, including R. cordifolia.	in vitro （human liver microsomes (HLMs)）， cocktail probe assay，LC/MS/MS		Selective inhibitory effects of mollugin on CYP1A2 in human liver microsomes	Mollugin originally isolated from Rubia cordifolia is a pharmacological compound for its anti-inflammation, anti-cancer, and anti-viral activity. In the present study, a cocktail probe assay was performed for determination of the selective inhibitory effect of mollugin on cytochrome P450 (CYP) enzymes in human liver microsomes (HLM). Incubation of isoform-specific substrate probes CYPs with mollu…		FOOD AND CHEMICAL TOXICOLOGY	Food Science & Technology; Toxicology	Food Science & Technology; Toxicology	Kim, H; Choi, HK; Jeong, TC; Jahng, Y; Kim, DH; Lee, SH; Lee, S	Kim, Heeyeon; Choi, Hyun Kyu; Jeong, Tae Cheon; Jahng, Yurngdong; Kim, Dong Hyun; Lee, Seung-Ho; Lee, Sangkyu							Mollugin; Cytochrome P450; Herb-drug interaction; Inhibition	EXTRACT; CONSTITUENTS	[Kim, Heeyeon; Lee, Sangkyu] Kyungpook Natl Univ, Coll Pharm, Taegu 702701, South Korea; [Choi, Hyun Kyu; Jeong, Tae Cheon; Jahng, Yurngdong; Lee, Seung-Ho] Yeungnam Univ, Coll Pharm, Gyongsan 702701, South Korea; [Kim, Dong Hyun] Inje Univ, Coll Med, Pharmacogen Res Ctr, Pusan 614735, South Korea	USA	Lee, S (corresponding author), Kyungpook Natl Univ, Coll Pharm, Taegu 702701, South Korea.	sangkyu@knu.ac.kr		Kim, Dong Hyun/0000-0001-9807-4064	Korea Health technology R&D Project, Ministry of Health & Welfare, Republic of Korea [A111345]	This study was supported by a grant from the Korea Health technology R&D Project, Ministry of Health & Welfare, Republic of Korea (Grant No.: A111345).		21	18	19	0	25	PERGAMON-ELSEVIER SCIENCE LTD	OXFORD	THE BOULEVARD, LANGFORD LANE, KIDLINGTON, OXFORD OX5 1GB, ENGLAND	0278-6915	1873-6351
J	English	Article	2018	10.1016/j.jpba.2018.01.010	√	3.935	29413979	tinospora cordifolia	Rat	CYP2C9（Diclofenac），2C19 （Mephenytoin）, 2D6（Bufuralol），CYP1A2		TCE have inhibitory activity against CYP2C9, with IC50 at less than 0.1 mg/mL of TCE, whereas TCE inhibits 2C19, 2D6 and CYP1A2 with IC50 at less than 1 mg/mL of TCE.	in vitro (rat liver microsomes)		Effect of Tinospora cordifolia aqua-alcoholic extract on pharmacokinetic of Glibenclamide in rat: An herb-drug interaction study	Tinospora cordifolia (TC) has been used as a complimentary/alternative medicine against diabetes. Considering its potential to modulate metabolic enzymes, Tinospora cordifolia extract (TCE) may influence the metabolism of the antidiabeic drug Glibenclamide following co-administration. Accordingly, this work was undertaken to evaluate impact of TCE on fate of Glibenclamide. Activity of clinically …		JOURNAL OF PHARMACEUTICAL AND BIOMEDICAL ANALYSIS	Chemistry, Analytical; Pharmacology & Pharmacy	Chemistry; Pharmacology & Pharmacy	Sahu, R; Ahmed, T; Sangana, R; Punde, R; Subudhi, BB	Sahu, Rajanikanta; Ahmed, Tausif; Sangana, Ramchandra; Punde, Ravindra; Subudhi, Bharat Bhusan							Glibenclamide; Tinospora cordifolia; High-resolution mass spectrometry; Pharmacokinetic; Metabolism; Herb-drug interaction	HUMAN LIVER; METABOLISM DATA; COMPLEMENTARY; MICROSOMES	[Sahu, Rajanikanta; Subudhi, Bharat Bhusan] Siksha O Anusandhan Deemed Univ, Sch Pharmaceut Sci, Drug Dev & Anal Lab, Bhubaneswar 751029, Orissa, India; [Ahmed, Tausif; Sangana, Ramchandra; Punde, Ravindra] Piramal Enterprises Ltd, Western Express High Way, Bombay 400063, Maharashtra, India	USA	Subudhi, BB (corresponding author), Siksha O Anusandhan Deemed Univ, Sch Pharmaceut Sci, Drug Dev & Anal Lab, Bhubaneswar 751029, Orissa, India.	bbsubudhi@soa.ac.in	SUBUDHI, BHARAT BHUSAN/AAA-1559-2021	SUBUDHI, BHARAT BHUSAN/0000-0002-2411-7292				24	7	8	0	10	ELSEVIER SCIENCE BV	AMSTERDAM	PO BOX 211, 1000 AE AMSTERDAM, NETHERLANDS	0731-7085	1873-264X
J	English	Article	2017	10.1016/j.bjp.2016.10.008	√	2.01	PMID-7	millettia aboensis	Rat	CYP3A		The extractinhibited both intestinal and liver microsomal CYP3A isoenzyme activities in vitro and enhanced simvastatin absorption in vivo with possible inhibition of metabolizing enzymes as indicated by significant	In vitro effect of ethanol extract of M. aboensis on intestinal and liver microsomes extracted from female rats was assessed using erythromycin N- emethylation assay method while in vivo effects were determined by estimating simvastatin plasma concentrations in rats.		Inhibition of cytochrome P450 3A enzyme by Millettia aboensis: its effect on the pharmacokinetic properties of efavirenz and nevirapine	The chronic and comorbid nature of HIV infection necessitate the use of multiple drugs including herbs to relieve symptoms with a possible increase in herb-drug interaction cases. This study was designed to evaluate the effect of Millettia aboensis (Hook. f.) Baker, Fabaceae, on cytochrome P450 3A isoenzyme and the influence of this effect on the bioavailability of two antiretroviral agents. In v…		REVISTA BRASILEIRA DE FARMACOGNOSIA-BRAZILIAN JOURNAL OF PHARMACOGNOSY	Chemistry, Medicinal; Pharmacology & Pharmacy	Pharmacology & Pharmacy	Nduka, SO; Okonta, MJ; Ajaghaku, DL; Amorha, KC; Ukwe, CV	Nduka, Sunday O.; Okonta, Mathew J.; Ajaghaku, Daniel L.; Amorha, Kosisochi C.; Ukwe, Chinwe V.							Bioavailability; Herb-drug interaction; Cytochrome P450 3A (CYP3A); Antiretrovirals; Enzyme inhibition	DRUG-INTERACTION; METABOLISM; BIOAVAILABILITY; INTESTINE	[Nduka, Sunday O.] Nnamdi Azikiwe Univ, Dept Clin Pharm & Pharm Management, Awka, Nigeria; [Okonta, Mathew J.; Amorha, Kosisochi C.; Ukwe, Chinwe V.] Univ Nigeria, Dept Clin Pharm & Pharm Management, Nsukka, Nigeria; [Ajaghaku, Daniel L.] Nnamdi Azikiwe Univ, Dept Pharmacol & Toxicol, Awka, Nigeria	Nigeria	Nduka, SO (corresponding author), Nnamdi Azikiwe Univ, Dept Clin Pharm & Pharm Management, Awka, Nigeria.	so.nduka@unizik.edu.ng	Ajaghaku, Daniel/AAQ-2668-2020	Amorha, Kosisochi/0000-0003-0131-440X; Nduka, Sunday/0000-0003-1963-5711				40	4	4	0	3	SPRINGERNATURE	LONDON	CAMPUS, 4 CRINAN ST, LONDON, N1 9XW, ENGLAND	0102-695X	1981-528X
J	English	Article	2017	10.1007/s11655-016-2476-3	√	1.978	27352178	sijunzi decoction,siwu decoction,bawu decoction,shiquan dabu decoction	Human	CYP2C19，CYP2E1		All the tested herbal formulae inhibited CYP2C19 activity (IC50: SJZD, 83.28 μg/mL; SWD, 235.54 μg/mL; BWD, 166.82 μg/mL; SDD, 178.19 μg/mL); SJZD (IC50 = 196.46 μg/mL), SWD (IC50 =333.42 μg/mL) and SDD (IC50 = 163.42 μg/mL) inhibited CYP2E1-mediated metabolism; whereas BWD exhibited comparatively weak inhibition of CYP2E1 (IC50 = 501.78 μg/mL). None of the four herbal formulas signififi cantly a…	in vitro fluorescence-based enzyme assays （Vivid® CYP450 Screening Kits）		Effects of Traditional Herbal Formulae on Human CYP450 Isozymes	Objective: To assess the effects of traditional herbal formulae Sijunzi Decoction (Sagunja-tang, SJZD), Siwu Decoction (Samul-tang, SWD), Bawu Decoction (Palmul-tang, BWD) and Shiquan Dabu Decoction (Sipjeondaebo-tang, SDD) on the activities of human cytochrome P450 (CYP450), a drug-metabolizing enzyme. Methods: Herbal formula water extracts were filtered and lyophilized after the powder extracts…		CHINESE JOURNAL OF INTEGRATIVE MEDICINE	Integrative & Complementary Medicine	Integrative & Complementary Medicine	Jin, SE; Ha, H; Shin, HK	Jin, Seong Eun; Ha, Hyekyung; Shin, Hyeun-Kyoo							cytochrome P450; Sijunzi Decoction; Siwu decoction; Bawu Decoction; Shiquan Dabu Decoction; herb-drug interactions	PERFORMANCE LIQUID-CHROMATOGRAPHY; CYTOCHROME-P450 ENZYMES; HPLC-PDA; DOXORUBICIN; METABOLISM; MEDICINE; TANG	[Jin, Seong Eun; Ha, Hyekyung; Shin, Hyeun-Kyoo] Korea Inst Oriental Med, K Herb Res Ctr, Daejeon 34054, South Korea	South Korea	Shin, HK (corresponding author), Korea Inst Oriental Med, K Herb Res Ctr, Daejeon 34054, South Korea.	hkshin@kiom.re.kr		Ha, Hyekyung/0000-0002-7326-6366; Jin, Seong Eun/0000-0002-9224-0735	Construction of Scientific Evidences for Herbal Medicine Formulae from the Korea Institute of Oriental Medicine [K16251]; Evaluation of Herb-Drug Interactions from the Korea Institute of Oriental Medicine [K16252]	Supported by the Construction of Scientific Evidences for Herbal Medicine Formulae (No. K16251) and Evaluation of Herb-Drug Interactions (No. K16252) from the Korea Institute of Oriental Medicine		40	3	3	1	5	SPRINGER	NEW YORK	233 SPRING ST, NEW YORK, NY 10013 USA	1672-0415	1993-0402
J	English	Article	2014	10.1208/s12248-013-9544-9	√	4.009	24254844	licorice,40 compounds	Human	CYP1A2,CYP2C9,CYP2C19,CYP2D6,CYP3A4		These active compounds included free flavones, flavanones, isoflavones, and arylcoumarins. The most potent inhibitors were compounds 17, 21, 23, 25, 28, 30, 31, 32, and 38 (their IC50 values were listed in Table II).With the exception of compound 21, all these compounds had the similar planar structure.	in vitro (human liver microsomes), HPLC		Identification of Key Licorice Constituents Which Interact with Cytochrome P450: Evaluation by LC/MS/MS Cocktail Assay and Metabolic Profiling	Licorice has been shown to affect the activities of several cytochrome P450 enzymes. This study aims to identify the key constituents in licorice which may affect these activities. Bioactivity assay was combined with metabolic profiling to identify these compounds in several complex licorice extracts. Firstly, the inhibition potencies of 40 pure licorice compounds were tested using an liquid chro…		AAPS JOURNAL	Pharmacology & Pharmacy	Pharmacology & Pharmacy	Qiao, X; Ji, S; Yu, SW; Lin, XH; Jin, HW; Duan, YK; Zhang, LR; Guo, DA; Ye, M	Qiao, Xue; Ji, Shuai; Yu, Si-wang; Lin, Xiong-hao; Jin, Hong-wei; Duan, Yao-kai; Zhang, Liang-ren; Guo, De-an; Ye, Min							CYP450; herb-drug interaction; isoliquiritigenin; licorice; liquiritigenin	HERBAL MEDICINE; INHIBITION; ACID; 3A4; 2D6	[Qiao, Xue; Ji, Shuai; Yu, Si-wang; Lin, Xiong-hao; Jin, Hong-wei; Duan, Yao-kai; Zhang, Liang-ren; Guo, De-an; Ye, Min] Peking Univ, State Key Lab Nat & Biomimet Drugs, Sch Pharmaceut Sci, Beijing 100191, Peoples R China	China	Ye, M (corresponding author), Peking Univ, State Key Lab Nat & Biomimet Drugs, Sch Pharmaceut Sci, 38 Xueyuan Rd, Beijing 100191, Peoples R China.	yemin@bjmu.edu.cn	duan, yaokai/AAE-2003-2020; zhou, ju/M-3255-2017	duan, yaokai/0000-0002-3751-9266; Qiao, Xue/0000-0002-8771-7877; Yu, Siwang/0000-0002-3336-202X	National Natural Science Foundation of ChinaNational Natural Science Foundation of China (NSFC) [81173644, 81222054]; Program for New Century Excellent Talents in University from Chinese Ministry of Education [NCET-11-0019]	This work was supported by National Natural Science Foundation of China (nos. 81173644 and 81222054), and the Program for New Century Excellent Talents in University from Chinese Ministry of Education (no. NCET-11-0019).		38	36	38	2	58	SPRINGER	NEW YORK	ONE NEW YORK PLAZA, SUITE 4600, NEW YORK, NY, UNITED STATES	1550-7416
J	English	Article	2012	10.1016/j.fct.2012.06.049	√	6.023	22771369	decursinol angelate	Rat	CYP1A2		The results indicated that theophylline clearance significantly decreased and the area under the concentration–time curve (AUC) increased in decursinol angelate (25 mg/kg)-pretreated rats administered theophylline (10 mg/kg). The elimination half-life (t1/2) of theophylline was increased by 20%.	in vivo, HPLC		Effect of decursinol angelate on the pharmacokinetics of theophylline and its metabolites in rats	Herb-drug interactions represent a serious problem as herbal medicine is used extensively in the modem world. This study investigated the effects of decursinol angelate on the pharmacokinetics of theophylline, a typical substrate of the cytochrome P450 1A2 enzyme, in rats. After 3 days of decursinol angelate pretreatment, on the fourth day, rats were administered decursinol angelate and theophyll…		FOOD AND CHEMICAL TOXICOLOGY	Food Science & Technology; Toxicology	Food Science & Technology; Toxicology	Chae, JW; An, JH; Kang, W; Ma, JY; Kwon, KI	Chae, Jung-woo; An, Jung-hwa; Kang, Wonku; Ma, Jin Yeul; Kwon, Kwang-il							Decursinol angelate; Herb-drug interaction; Pharmacokinetics; Theophylline	HERB-DRUG INTERACTION; ANGELICA-GIGAS; MASS-SPECTROMETRY; LIVER-MICROSOMES; PROSTATE-CANCER; COUMARINS; ROOT; ERYTHROLEUKEMIA; INVOLVEMENT; EXTRACT	[Ma, Jin Yeul] Korea Inst Oriental Med, TKM Based Herbal Drug Res Grp, Taejon 305811, South Korea; [Chae, Jung-woo; An, Jung-hwa; Kwon, Kwang-il] Chungnam Natl Univ, Coll Pharm, Taejon, South Korea; [Kang, Wonku] Yeongnam Univ, Coll Pharm, Gyongsan, South Korea	South Korea	Ma, JY (corresponding author), Korea Inst Oriental Med, TKM Based Herbal Drug Res Grp, Taejon 305811, South Korea.	jymna@kiom.re.kr; kwon@cnu.ac.kr		CHAE, JUNG-WOO/0000-0001-6026-7063	Korea Institute of Oriental Medicine (KIOM) [K12050]	This research was supported by a Grant No. K12050 from the Korea Institute of Oriental Medicine (KIOM).		42	3	3	0	6	PERGAMON-ELSEVIER SCIENCE LTD	OXFORD	THE BOULEVARD, LANGFORD LANE, KIDLINGTON, OXFORD OX5 1GB, ENGLAND	0278-6915	1873-6351
J	English	Article	2011	10.1016/j.jep.2010.09.022	√	4.36	20883765	triphala	Rat	CYP3A4,CYP2D6		the effect of standardized formulation dissolved in ethanol showed CYP3A4 and CYP2D6 inhibitory activity at the IC50 values of 119.65 ± 1.91 g/ml and 105.03 ± 0.98 g/ml respectively. Gallic acid was also found to inhibit both the isoforms at the IC50 values of 87.24 ± 1.11 g/ml and 92.03 ± 0.38 g/ml respectively	in vitro (rat liver microsomes), fluorescence screening, HPLC		Cytochrome P450 inhibitory potential of Triphala-A Rasayana from Ayurveda	Ethnopharmacological relevance: 'Triphala' is one of the age-old, most commonly used polyherbal preparation from Ayurveda as Rasayana drug. Aim of the study: This study was aimed at evaluating the effect of 'Triphala' on drug modulating enzymes to assess its safety through its potential to interact with co-administered drugs. Materials and methods: The cytochrome P450 inhibitory effect of 'tripha…		JOURNAL OF ETHNOPHARMACOLOGY	Plant Sciences; Chemistry, Medicinal; Integrative & Complementary Medicine; Pharmacology & Pharmacy	Plant Sciences; Pharmacology & Pharmacy; Integrative & Complementary Medicine	Ponnusankar, S; Pandit, S; Babu, R; Bandyopadhyay, A; Mukherjee, PK	Ponnusankar, S.; Pandit, Subrata; Babu, Ramesh; Bandyopadhyay, Arun; Mukherjee, Pulok K.							Ayurveda; Rasayana; Cytochrome P450; Inhibition; Herbal formulation; Triphala; Safety; Herb-drug interaction	TERMINALIA-CHEBULA; EXTRACTS; MEDICINES; ENZYMES; EMBLICA; GROWTH; PLANTS	[Ponnusankar, S.; Pandit, Subrata; Mukherjee, Pulok K.] Jadavpur Univ, Sch Nat Prod Studies, Dept Pharmaceut Technol, Kolkata 700032, India; [Babu, Ramesh] Govt India, CCRAS, Dept AYUSH, Minist Hlth & Family Welf, New Delhi 110058, India; [Bandyopadhyay, Arun] Indian Inst Chem Biol, Kolkata 700032, W Bengal, India	USA	Ponnusankar, S (corresponding author), Jadavpur Univ, Sch Nat Prod Studies, Dept Pharmaceut Technol, Kolkata 700032, India.	naturalproductm@gmail.com	MUKHERJEE, PULOK K/ABD-7810-2020	MUKHERJEE, PULOK K/0000-0002-2859-3923; Sivasankaran, Ponnusankar/0000-0001-5589-090X	Central Council for Research in Ayurveda and Siddha (CCRAS), New Delhi, India [5-29/2006-CCRAS/Tech./Hq./EMR-220]	The authors would like to thank Central Council for Research in Ayurveda and Siddha (CCRAS), New Delhi, India for providing financial support through EMR project grant [F. No. 5-29/2006-CCRAS/Tech./Hq./EMR-220] for this work to School of Natural Product Studies, Jadavpur University, Kolkata.		28	47	49	0	10	ELSEVIER IRELAND LTD	CLARE	ELSEVIER HOUSE, BROOKVALE PLAZA, EAST PARK SHANNON, CO, CLARE, 00000, IRELAND	0378-8741	1872-7573
J	English	Article	2007	10.1007/s00228-006-0253-5	√	2.953	17297618	shoseiryuto	Human	CYP1A2,CYP2D6,CYP3A		——（Our results indicate that TJ-19 at the generally recommended dosage is unlikely to cause pharmacokinetic interaction with co-administered medications primarily dependent on the CYP1A2, CYP2D6, CYP3A）	clinical trial		The effect of Shoseiryuto, a traditional Japanese medicine, on cytochrome P450s, N-acetyltransferase 2 and xanthine oxidase, in extensive or intermediate metabolizers of CYP2D6	Objective Shoseiryuto (TJ-19) contains eight herbal components, including Ephedra sinica, and has been used for treating asthma and allergic rhinitis in Asian countries for several centuries. In this study, we investigated the potential herb-drug interaction of TJ-19 in healthy volunteers and attempted to ascertain whether or not the interaction might be affected by the cytochrome P450 (CYP) 2D6 …		EUROPEAN JOURNAL OF CLINICAL PHARMACOLOGY	Pharmacology & Pharmacy	Pharmacology & Pharmacy	Nakao, M; Muramoto, Y; Hisadome, M; Yamano, N; Shoji, M; Fukushima, Y; Saruwatari, J; Nakagawa, K	Nakao, Masashi; Muramoto, Yousuke; Hisadome, Motoko; Yamano, Naoko; Shoji, Mami; Fukushima, Yumi; Saruwatari, Junji; Nakagawa, Kazuko							co-administered medication; herb-drug interaction; pharmacokinetic interaction	HERB-DRUG INTERACTIONS; ACTIVITY IN-VIVO; DEXTROMETHORPHAN; PROBE; GLYCYRRHIZIN; POPULATION; LICORICE; ENZYMES; CYP3A4; 3A4/5	Kumamoto Univ, Div Pharmacol & Therapeut, Grad Sch Med & Pharmaceut Sci, Kumamoto 8620973, Japan; F Hoffmann La Roche & Co Ltd, Div Pharmaceut, CH-4002 Basel, Switzerland	Japan,Switzerland	Nakagawa, K (corresponding author), Kumamoto Univ, Div Pharmacol & Therapeut, Grad Sch Med & Pharmaceut Sci, Oe Honmachi 5-1, Kumamoto 8620973, Japan.	kazukon@gpo.kumamoto-u.ac.jp	Saruwatari, Junji/Q-7748-2019	Saruwatari, Junji/0000-0001-6266-1347				50	17	21	0	5	SPRINGER HEIDELBERG	HEIDELBERG	TIERGARTENSTRASSE 17, D-69121 HEIDELBERG, GERMANY	0031-6970	1432-1041
J	English	Article	2019	10.22038/ijbms.2019.31611.7611	√	2.699	31156791	lentinan	Rat	CYP1A2,CYP3A4,CYP2D6		We found that various concentrations of lentinan increased the activity of rat CYP1A2, CYP3A4, CYP2D6, and CYP2C19 but not CYP2C9	in vivo (cocktail), UPLC-MS/MS		Evaluation of lentinan effects on cytochrome P450 activity in rats by a Cocktail method	Objective(s): In this study, a cocktail of probe drugs was used to assess whether lentinan could influence the activities of rat enzymes CYP3A4, CYP2D6, CYP1A2, CYP2C19, and CYP2C9 in vivo. Materials and Methods: Fourteen days after intraperitoneal injection of lentinan, rats were given an oral dose of a cocktail solution containing phenacetin, tolbutamide, omeprazole, metoprolol, and midazolam. …		IRANIAN JOURNAL OF BASIC MEDICAL SCIENCES	Medicine, Research & Experimental; Pharmacology & Pharmacy	Research & Experimental Medicine; Pharmacology & Pharmacy	Lin, YP; Wei, YL; Hu, XX; Wu, ML; Yao, JC; Ying, XQ; Fu, XY; Ding, MX; Qiao, LM	Lin, Yiping; Wei, Yanli; Hu, Xiaoxia; Wu, Meiling; Yao, Jingchan; Ying, Xiaoqian; Fu, Xiaoyan; Ding, Mingxing; Qiao, Liman							Cocktail; CYP; Herb-drug interaction; Lentinan; Probe drug	CYP ENZYMES; POLYMORPHISM; METABOLISM; DRUGS; INFORMATION; 2D6	[Lin, Yiping; Wei, Yanli; Wu, Meiling; Yao, Jingchan; Ying, Xiaoqian; Fu, Xiaoyan; Ding, Mingxing] Jinhua Polytech, Jinhua 321007, Zhejiang, Peoples R China; [Hu, Xiaoxia] Jinhua Cent Hosp, Jinhua 321000, Zhejiang, Peoples R China; [Qiao, Liman] Wenzhou Med Univ, Affiliated Hosp 2, Wenzhou 325000, Zhejiang, Peoples R China; [Qiao, Liman] Wenzhou Med Univ, Yuying Childrens Hosp, Wenzhou 325000, Zh…	China	Qiao, LM (corresponding author), Wenzhou Med Univ, Affiliated Hosp 2, Wenzhou 325000, Zhejiang, Peoples R China.; Qiao, LM (corresponding author), Wenzhou Med Univ, Yuying Childrens Hosp, Wenzhou 325000, Zhejiang, Peoples R China.	qiaoliman163@163.com			Public Welfare Technology Application Research (laboratory animal) Project of Zhejiang Province, China [2017C37115]; Wenzhou Science and Technology Bureau Project [Y20160529]	We have much appreciation for the 318 Laboratory for their skillful technical support. This study was supported by grants from Public Welfare Technology Application Research (laboratory animal) Project of Zhejiang Province, China (no. 2017C37115) and Wenzhou Science and Technology Bureau Project (no. Y20160529).		21	3	3	0	1	MASHHAD UNIV MED SCIENCES	MASHHAD	VICE-CHANCELLOR FOR RES CTR OFF IJBMS, DANESHGAH ST, PO BOX 9138813944 - 445, MASHHAD, 00000, IRAN	2008-3866	2008-3874
J	English	Article	2011	10.1002/ptr.3426	√	5.878	21351298	glycyrrhiza glabra l. (licorice)	Rat	CYP3A4,CYP2D6		Concentration‐dependent inhibition of CYP2D6 isozyme,Concentration‐dependent inhibition of CYP3A4 isozyme.	in vitro (fluorescent product formation method,HPLC)		Exploring the Possible Metabolism Mediated Interaction of Glycyrrhiza glabra Extract with CYP3A4 and CYP2D6	The rhizome of Glycyrrhiza glabra L. (licorice) is used very widely in Indian and Chinese traditional medicine, and it is a popular flavor ingredient of drinks, sweets and candies. Its medicinal uses include treating bronchitis, dry cough, respiratory infections, liver disorders and diabetes. Glycyrrhizin is normally considered to be its biologically active marker, so a rapid RP-HPLC method was d…		PHYTOTHERAPY RESEARCH	Chemistry, Medicinal; Pharmacology & Pharmacy	Pharmacology & Pharmacy	Pandit, S; Ponnusankar, S; Bandyopadhyay, A; Ota, S; Mukherjee, PK	Pandit, Subrata; Ponnusankar, Sivasankaran; Bandyopadhyay, Arun; Ota, Sarda; Mukherjee, Pulok K.							Glycyrrhiza glabra; cytochrome P450 inhibition; CYP3A4; CYP2D6; herb-drug interaction; Ayurveda; Traditional Chinese Medicine	CYTOCHROME-P450 3A4; IN-VITRO; PRODUCTS; ASSAY; ROOT	[Pandit, Subrata; Ponnusankar, Sivasankaran; Mukherjee, Pulok K.] Jadavpur Univ, Sch Nat Prod Studies, Kolkata 700032, India; [Bandyopadhyay, Arun] Indian Inst Chem Biol, Kolkata 700032, India; [Ota, Sarda] Minist Hlth & Family Welf, CCRAS, Dept AYUSH, New Delhi 110058, India	USA	Mukherjee, PK (corresponding author), Jadavpur Univ, Sch Nat Prod Studies, Kolkata 700032, India.	naturalproductm@gmail.com	MUKHERJEE, PULOK K/ABD-7810-2020	MUKHERJEE, PULOK K/0000-0002-2859-3923; Sivasankaran, Ponnusankar/0000-0001-5589-090X	Central Council for Research in Ayurveda and Siddha (CCRAS), Department of AYUSH, Ministry of Health and Family Welfare, Government of India, New Delhi [5-29/2006-CCRAS/Tech./Hq./EMR-220]	The authors are grateful to Central Council for Research in Ayurveda and Siddha (CCRAS), Department of AYUSH, Ministry of Health and Family Welfare, Government of India, New Delhi for providing financial support through EMR project grant (F. No. 5-29/2006-CCRAS/Tech./Hq./EMR-220) for this work.		22	34	36	1	29	WILEY-BLACKWELL	HOBOKEN	111 RIVER ST, HOBOKEN 07030-5774, NJ USA	0951-418X	1099-1573
J	English	Article	2015	10.1016/j.tiv.2015.06.014	√	3.5	26100226	licochalcone a	Human	CYP1A2, 2C19, 2C8, 2C9, 3A4 35,CYP2E1,CYP2D6		The 34 results demonstrated that LCA significantly inhibited the activities of CYP1A2, 2C19, 2C8, 2C9 and 3A4 35 and exhibited weak inhibitory effects on CYP2E1 and CYP2D6.	in vitro (human liver microsomes),		Inhibition of human cytochrome P450 enzymes by licochalcone A, a naturally occurring constituent of licorice	Licochalcone A (LCA) is a major bioactive compound in traditional Chinese herbal liquorice that possesses multiple pharmacological activities. However, the effects of the potential herb-drug interactions (HDIs) between LCA and therapeutic drugs on the inhibition of human cytochrome P450 (CYP) enzymes remain unclear. In the present study, the inhibitory effects of LCA on seven major human CYP isof…		TOXICOLOGY IN VITRO	Toxicology	Toxicology	He, W; Wu, JJ; Ning, J; Hou, J; Xin, H; He, YQ; Ge, GB; Xu, W	He, Wei; Wu, Jing-Jing; Ning, Jing; Hou, Jie; Xin, Hong; He, Yu-Qi; Ge, Guang-Bo; Xu, Wei							Licochalcone A (LCA); Human liver microsomes (HLMs); Cytochrome P450 enzymes (CYPs); Inhibition; Herb-drug interactions (HDIs)	DRUG-DRUG INTERACTIONS; MICROSOMAL METABOLISM; P450 1A1; CYP3A4; FLAVONOIDS; IDENTIFICATION; INVOLVEMENT; PREDICTION; CLEARANCE; DOCETAXEL	[He, Wei; Xin, Hong; Xu, Wei] Harbin Med Univ, Affiliated Hosp 1, Harbin 150001, Peoples R China; [He, Wei; Xin, Hong] Harbin Med Univ, Harbin 150081, Peoples R China; [Wu, Jing-Jing; Ning, Jing; He, Yu-Qi; Ge, Guang-Bo] Chinese Acad Sci, Dalian Inst Chem Phys, Lab Pharmaceut Resource Discovery, Dalian 116023, Peoples R China; [Ning, Jing; Hou, Jie] Dalian Med Univ, Dalian 116044, Peoples R China	China	Xu, W (corresponding author), Harbin Med Univ, Affiliated Hosp 1, Harbin 150001, Peoples R China.	geguangbo@dicp.ac.cn; 13796059990@163.com			National Key Technology Major Project of China [2012ZX09506001, 2012ZX10002011]; Natural Science Foundation of ChinaNational Natural Science Foundation of China (NSFC) [81403003, 81302793, 81273590]; Leading Talent Research Fund of Harbin [2011RFXYS079]	This work was supported by the National Key Technology Major Project of China (Nos. 2012ZX09506001 and 2012ZX10002011), and the Natural Science Foundation of China (Nos. 81403003, 81302793 and 81273590), and the Leading Talent Research Fund of Harbin (No. 2011RFXYS079).		46	29	33	0	59	PERGAMON-ELSEVIER SCIENCE LTD	OXFORD	THE BOULEVARD, LANGFORD LANE, KIDLINGTON, OXFORD OX5 1GB, ENGLAND	0887-2333
J	English	Article	2014	10.1007/s12272-013-0281-5	√	4.946	24194261	piperlonguminine （piper longum fruits）	Human	CYP1A2		this is the first investigation of potential herb–drug interactions associated with PL conducted by identifying the competitive inhibitory effects of PL on CYP1A2 in HLMs.	In vitro (human liver microsome),LC-MS/MS		In vitro inhibitory effect of piperlonguminine isolated from Piper longum on human cytochrome P450 1A2	Piperlonguminine (PL), a major alkaloid isolated from Piper longum fruits, shows several biological activities including anti-tumor, anti-hyperlipidemic and anti-inflammatory effects. Although there have been studies of the biological effects of PL, the potential drug-interaction effect of PL following evaluation of inhibitory effects of cytochrome P450 (CYP) activities was not investigated. Here…		ARCHIVES OF PHARMACAL RESEARCH	Chemistry, Medicinal; Pharmacology & Pharmacy	Pharmacology & Pharmacy	Song, M; Hwang, JY; Lee, MY; Jee, JG; Lee, YM; Bae, JS; Kim, JA; Lee, SH; Lee, S	Song, Min; Hwang, Jae Yun; Lee, Min Young; Jee, Jun-Goo; Lee, You Mie; Bae, Jong-Sup; Kim, Jeong Ah; Lee, Seung Ho; Lee, Sangkyu							Piperlonguminine; CYP1A2; Human liver microsomes; Herb-drug interaction; Competitive inhibition	LIVER-MICROSOMES; CYP1A2 ACTIVITY; RAT PLASMA; PHARMACOKINETICS; THEOPHYLLINE; ACTIVATION; CAFFEINE; FOCUS; VIVO	[Song, Min; Hwang, Jae Yun; Lee, Min Young; Jee, Jun-Goo; Lee, You Mie; Bae, Jong-Sup; Kim, Jeong Ah; Lee, Sangkyu] Kyungpook Natl Univ, Coll Pharm, Pharmaceut Sci Res Inst, Taegu 702701, South Korea; [Lee, Seung Ho] Yeungnam Univ, Coll Pharm, Kyongsan 712749, South Korea	South Korea	Lee, S (corresponding author), Kyungpook Natl Univ, Coll Pharm, Pharmaceut Sci Res Inst, Taegu 702701, South Korea.	sangkyu@knu.ac.kr	Bae, Jong-Sup/AAU-9724-2020		National Research Foundation (NRF) - Korean government (MSIP) [NRF-2012R1A4A1028835]	This work was supported by the National Research Foundation (NRF) grant funded by the Korean government (MSIP) (NRF-2012R1A4A1028835).		23	8	9	0	10	PHARMACEUTICAL SOC KOREA	SEOUL	1489-3 SUHCHO-DONG, SUHCHO-KU, SEOUL 137-071, SOUTH KOREA	0253-6269	1976-3786
J	English	Article	2011	10.1002/ptr.3475	√	5.878	21425377	huanglian [rhizoma coptidis (l.)] and its six active alkaloids	Human	CYP1A2,CYP2C8,CYP2C9,CYP2C19,CYP2D6 andCYP3A4		Huanglian showed in vitro inhibition of CYP2D6, the inhibition_x000D_ might be contributed mostly by protoberberine alkaloids, especially coptisine and epiberberine.	In vitro (human liver microsome),LC-MS/MS		In Vitro Inhibition of Huanglian [Rhizoma coptidis (L.)] and its Six Active Alkaloids on Six Cytochrome P450 Isoforms in Human Liver Microsomes	Huanglian ( Rhizoma Coptidis) as a popular herb has been used for the treatment of various diseases such as diarrhea, eye inflammation and women's abdominal ailments. Alkaloids are considered to be responsible for its pharmacological effects. In this investigation, Huanglian and its six alkaloids ( coptisine, epiberberine, berberine, jateorrhizine, palmatine and magnoflorine) were systematically …		PHYTOTHERAPY RESEARCH	Chemistry, Medicinal; Pharmacology & Pharmacy	Pharmacology & Pharmacy	Han, YL; Yu, HL; Li, D; Meng, XL; Zhou, ZY; Yu, Q; Zhang, XY; Wang, FJ; Guo, C	Han, Yong-Long; Yu, Hong-Liang; Li, Dan; Meng, Xiang-Le; Zhou, Zhi-Yong; Yu, Qi; Zhang, Xiao-You; Wang, Fu-Jing; Guo, Cheng							Huanglian; alkaloids; cytochrome P450; human liver microsomes; herb-drug interactions	CANCER-CELLS; DRUG-INTERACTIONS; MEDICINAL-PLANTS; HERBAL MEDICINES; TNF-ALPHA; EXTRACT; METABOLISM; COMPONENTS; BERBERINE; APOPTOSIS	[Han, Yong-Long; Li, Dan; Meng, Xiang-Le; Zhou, Zhi-Yong; Yu, Qi; Guo, Cheng] Shanghai Jiao Tong Univ, Peoples Hosp 6, Dept Pharm, Shanghai 200233, Peoples R China; [Yu, Hong-Liang; Wang, Fu-Jing] Harbin Med Coll, Affiliated Hosp 2, Harbin 150086, Peoples R China; [Han, Yong-Long; Yu, Hong-Liang; Zhang, Xiao-You] Daqing Oilfield Gen Hosp, Dept Clin Pharm, Daqing 163001, Peoples R China; [Li, Dan;…	China	Guo, C (corresponding author), Shanghai Jiao Tong Univ, Peoples Hosp 6, Dept Pharm, Shanghai 200233, Peoples R China.	guochengphd@yahoo.com.cn		han, yonglong/0000-0001-8655-5805	program for Important National Science and Technology Specific Projects [2009ZX09502-021]	The work was supported by a program for Important National Science and Technology Specific Projects (No 2009ZX09502-021). We thank PhD Xiao-Yan Li and PhD Gui-Xuan Chai for technical assistance in this study.		48	47	58	1	34	WILEY-BLACKWELL	MALDEN	COMMERCE PLACE, 350 MAIN ST, MALDEN 02148, MA USA	0951-418X
J	English	Article	2008	10.1016/j.fct.2008.09.002	√	6.023	18822337	ghanaian medicinal plants	Human & Rat	CYP1A2,CYP2C9,CYP2D6,CYP3A4		Phyllanthus amarus whole plant, leaf, stem and root, Cassia siamea and Momordica charantia, inhibited CYP1A2 and CYP2C9 CYP2D6 and CYP3A4 were inhibited by five extracts including Phyllanthus amarus whole plant, leaf, stem and root and Cassia alata,	in vitro		Interactions between cytochromes P450, glutathione S-transferases and Ghanaian medicinal plants	Inhibition of cytochrome P450s (CYPs) is a major cause of adverse drug-drug interactions. Alternatively, inhibition of glutathione S-transferases (GSTs) may increase harmful effects of electrophilic compounds or metabolites. In the present study, aqueous extracts of seven Ghanaian medicinal plants were investigated for their inhibitory potential towards recombinant human CYP1A2, CYP2C9, CYP2D6 an…		FOOD AND CHEMICAL TOXICOLOGY	Food Science & Technology; Toxicology	Food Science & Technology; Toxicology	Appiah-Opong, R; Commandeur, JNM; Axson, C; Vermeulen, NPE	Appiah-Opong, Regina; Commandeur, Jan N. M.; Axson, Civianny; Vermeulen, Nico P. E.							Cytochromes P450; Glutathione S-transferases; Enzyme inhibition; Herb-drug interactions	IN-VITRO; PHYLLANTHUS-AMARUS; INHIBITORY-ACTIVITIES; ANTIMALARIAL-DRUGS; HERBAL REMEDIES; UNITED-STATES; RAT-LIVER; ENZYMES; DISEASE; KAVA	[Appiah-Opong, Regina; Commandeur, Jan N. M.; Axson, Civianny; Vermeulen, Nico P. E.] Vrije Univ Amsterdam, Div Mol Toxicol, LACDR, Dept Pharmacochem, NL-1081 HV Amsterdam, Netherlands	Netherlands	Vermeulen, NPE (corresponding author), Vrije Univ Amsterdam, Div Mol Toxicol, LACDR, Dept Pharmacochem, Boelelaan 1083, NL-1081 HV Amsterdam, Netherlands.	npe.vermeulen@few.vu.nl		Vermeulen, Nico P.E./0000-0003-4194-6401	government of the Republic of Ghana	Special thanks are due to Prof. A.K. Nyarko, Director of Noguchi Memorial Institute for Medical Research, Legon, Ghana, for his assistance in acquiring the plants and for helpful discussions. Prof. M. Lo Bello (University of Rome, Italy) and Dr. J.J.P. Boogaards (TNO Zeist, The Netherlands) are thanked for providing the recombinant human GSTs. Appreciation is also extended to Getfund Scholarship …		49	26	26	0	18	PERGAMON-ELSEVIER SCIENCE LTD	OXFORD	THE BOULEVARD, LANGFORD LANE, KIDLINGTON, OXFORD OX5 1GB, ENGLAND	0278-6915	1873-6351
J	English	Article	2015	10.1007/s12272-014-0453-y	√	4.946	25052959	hs-23, an extract of the dried flower buds of lonicera japonica	Human	CYP2A6,CYP2B6,CYP2C9,CYP2C19, andCYP3A4		——（ HS-23 slightly inhibited CYP2A6, CYP2B6, CYP2C9, CYP2C19, and CYP3A4 enzyme activities in human liver microsomes with IC50 values of 80.6, 160.7, 169.5, 85.4, and 76.6 lg/mL, respectively. HS-23 showed negligible inhibition of CYP1A2, CYP2C8, CYP2D6,	in vitro (human hepatocytes and liver microsomes)		Metabolism-mediated drug interaction potential of HS-23, a new herbal drug for the treatment of sepsis in human hepatocytes and liver microsomes	HS-23, an extract of the dried flower buds of Lonicera japonica, is a new botanical drug currently being evaluated in a phase I clinical study in Korea for the treatment of sepsis. The in vitro induction and inhibition potentials of HS-23 on the drug-metabolizing enzymes using human hepatocytes and liver microsomes were assessed to evaluate herb-drug interaction according to botanical drug guidel…		ARCHIVES OF PHARMACAL RESEARCH	Chemistry, Medicinal; Pharmacology & Pharmacy	Pharmacology & Pharmacy	Jeong, HU; Lee, JY; Kwon, SS; Kim, JH; Kim, YM; Hong, SW; Yeon, SH; Lee, SM; Cho, YY; Lee, HS	Jeong, Hyeon-Uk; Lee, Ji Young; Kwon, Soon-Sang; Kim, Ju Hyun; Kim, Young-Mok; Hong, Sung-Woon; Yeon, Sung Hum; Lee, Sun-Mee; Cho, Yong-Yeon; Lee, Hye Suk							HS-23; Lonicerae flos extract; Sepsis; Cytochrome P450; UDP-glucuronosyltransferase; Human hepatocytes; Human liver microsomes; Drug-drug interaction	HMGB1-INDUCED INFLAMMATORY RESPONSES; LONICERA-JAPONICA EXTRACT; ACUTE LUNG INJURY; BOX 1 HMGB1; LETHAL SEPSIS; CECAL LIGATION; INHIBITS HMGB1; RESCUES MICE; IN-VITRO; ENDOTOXIN	[Jeong, Hyeon-Uk; Lee, Ji Young; Kwon, Soon-Sang; Kim, Ju Hyun; Cho, Yong-Yeon; Lee, Hye Suk] Catholic Univ Korea, Coll Pharm, Bucheon 420743, Gyeonggi Do, South Korea; [Kim, Young-Mok; Hong, Sung-Woon] Huons Co Ltd, Dept New Drug Dev, Ansan 426791, South Korea; [Yeon, Sung Hum] Huons Co Ltd, Bot Drug Res Team, Ansan 426791, South Korea; [Lee, Sun-Mee] Sungkyunkwan Univ, Sch Pharm, Suwon 440746, …	South Korea	Lee, HS (corresponding author), Catholic Univ Korea, Coll Pharm, 43 Jibong Ro, Bucheon 420743, Gyeonggi Do, South Korea.	sianalee@catholic.ac.kr	Cho, Yong-Yeon/AAD-4263-2020		Health technology from Health Technology Development Program through the Ministry of Health and Welfare of Korea [A121826]; Catholic University of Korea [M-2012-B0002-00024]	This study was supported by a Grant (A121826) from health technology from Health Technology Development Program through the Ministry of Health and Welfare of Korea to Huons and The Catholic University of Korea, 2012 (M-2012-B0002-00024).		60	4	5	2	25	PHARMACEUTICAL SOC KOREA	SEOUL	1489-3 SUHCHO-DONG, SUHCHO-KU, SEOUL 137-071, SOUTH KOREA	0253-6269	1976-3786
J	English	Article	2021	10.1093/chromsci/bmaa126	√	1.618	33434916	piperine/ridayarishta piperine (pip, potent inhibitor of cyp3a4 enzyme)/ridayarishta (rid, cardiotonic herbal formulations containing pip)	Rat	CYP3A4	Atorvastatin	inhibit (The pharmacokinetic (PK) interactions studies on co-administration of ATR (8.4 mg/kg, p.o.) with PIP (35 mg/kg, p.o.), demonstrated a threefold increase in Cmax of ATR (P < 0.01) with significant increase in AUC0–t/AUC0–∞ compared to ATR alone indicating potential PK-HDI. However co-administration of RID (4.2 mL/kg, p.o.) showed less significant changes (P > 0.05) indicating low HDI. The…	in vivo,HPLC		Pharmacokinetics and Pharmacodynamic Herb-Drug Interaction of Piperine with Atorvastatin in Rats	Herbals that are widely consumed as therapeutic alternatives to conventional drugs for cardiovascular diseases, may lead to herb-drug interactions (HDIs). Atorvastatin (ATR) is drug of choice for hyperlipidemia and is extensively metabolized through CYP3A4 enzyme. Thus, we postulate that concomitant administration of ATR with piperine (PIP, potent inhibitor of CYP3A4 enzyme)/ridayarishta (RID, ca…		JOURNAL OF CHROMATOGRAPHIC SCIENCE	Biochemical Research Methods; Chemistry, Analytical	Biochemistry & Molecular Biology; Chemistry	Thomas, AB; Choudhary, DC; Raje, A; Nagrik, SS	Thomas, Asha B.; Choudhary, Durga C.; Raje, Amol; Nagrik, Shatrughna S.								HUMAN PLASMA; BLACK PEPPER; CYTOCHROMES P450; LC-MS/MS; METABOLITES; AMLODIPINE	[Thomas, Asha B.; Choudhary, Durga C.] Dr DY Patil Inst Pharmaceut Sci & Res, Dept Pharmaceut Qual Assurance, Pune, Maharashtra, India; [Raje, Amol] Advinus Therapeut Ltd, Clin Candidate Optimizat Dept, Pune, Maharashtra, India; [Nagrik, Shatrughna S.] Dr DY Patil Inst Pharmaceut Sci & Res, Dept Pharmacol, Pune, Maharashtra, India	India	Thomas, AB (corresponding author), Dr DY Patil Inst Pharmaceut Sci & Res, Dept Pharmaceut Qual Assurance, Pune, Maharashtra, India.	asha.thomas@dypvp.edu.in						33	0	0	2	2	OXFORD UNIV PRESS INC	CARY	JOURNALS DEPT, 2001 EVANS RD, CARY, NC 27513 USA	0021-9665	1945-239X
J	English	Article	2013	10.3177/jnsv.59.37	√	2	23535538	coleus forskohlii extract	Mouse	pentoxyresorufin O-dealkylase,CYP2B_x000D_ (S)-warfarin 7-hydroxylase,CYP2C testosterone 6b-hydroxylase,CYP3A		induction （Dietary Macronutrient and CYP Induction by C. forskohlii Extract）	in vivo （The total CYP content and the activities of various CYP enzymes were determined using the microsomal fraction）		Influence of Dietary Macronutrients on Induction of Hepatic Drug Metabolizing Enzymes by Coleus forskohlii Extract in Mice	From studies in mice, we have reported that Coleus forskohlii extract (CFE), a popular herbal weight-loss ingredient, markedly induced hepatic drug metabolizing enzymes, especially cytochrome P450 (CYP), and interacted with co-administered drugs. This study was designed to examine how the induction of drug metabolizing enzymes by CFE was influenced by different levels of macronutrients in the die…		JOURNAL OF NUTRITIONAL SCIENCE AND VITAMINOLOGY	Nutrition & Dietetics	Nutrition & Dietetics	Yokotani, K; Chiba, T; Sato, Y; Nakanishi, T; Murata, M; Umegaki, K	Yokotani, Kaori; Chiba, Tsuyoshi; Sato, Yoko; Nakanishi, Tomoko; Murata, Masatsune; Umegaki, Keizo							Coleus forskohlii; cytochrome P450; macronutrients; administration route; dietary starch	GINKGO-BILOBA EXTRACT; PREGNANE-X-RECEPTOR; FAT-CELLS; FORSKOLIN; WEIGHT; OVERWEIGHT; PHYSICIAN; LIPOLYSIS; RATS; BODY	[Yokotani, Kaori; Chiba, Tsuyoshi; Sato, Yoko; Nakanishi, Tomoko; Umegaki, Keizo] Natl Inst Hlth & Nutr, Informat Ctr, Shinjuku Ku, Tokyo 1628636, Japan; [Yokotani, Kaori; Murata, Masatsune] Ochanomizu Univ, Dept Nutr & Food Sci, Bunkyo Ku, Tokyo 1128610, Japan	Japan	Umegaki, K (corresponding author), Natl Inst Hlth & Nutr, Informat Ctr, Shinjuku Ku, 1-23-1 Toyama, Tokyo 1628636, Japan.	umegaki@nih.go.jp			Health and Labour Science Research Grants (Research on Food Safety); Japan Society for the Promotion of Science (JSPS)Ministry of Education, Culture, Sports, Science and Technology, Japan (MEXT)Japan Society for the Promotion of Science [23500999]	This study was financially supported in part by Health and Labour Science Research Grants (Research on Food Safety), and by a Grant-in-Aid for Scientific Research (C) from the Japan Society for the Promotion of Science (JSPS) (No. 23500999).		32	11	11	0	8	CENTER ACADEMIC PUBL JAPAN	TOKYO	2-4-16 YAYOI, BUNKYO-KU, TOKYO, 113-0032, JAPAN	0301-4800	1881-7742
J	English	Article	2013	10.1124/dmd.113.052563	√	3.922	23801821	milk thistle extracts and eight isolated constituents	Human	CYP3A（midazolam）		The extract silymarin and constituents silybin A, isosilybin A, isosilybin B, and silychristin at 100 mM demonstrated >50% inhibition of CYP3A activity with at least one microsomal preparation	In vitro (human liver and intestinal microsomes)		A Systematic Approach to Evaluate Herb-Drug Interaction Mechanisms: Investigation of Milk Thistle Extracts and Eight Isolated Constituents as CYP3A Inhibitors	Despite increasing recognition of potential untoward interactions between herbal products and conventional medications, a standard system for prospective assessment of these interactions remains elusive. This information gap was addressed by evaluating the drug interaction liability of the model herbal product milk thistle (Silybum marianum) with the CYP3A probe substrate midazolam. The inhibitor…		DRUG METABOLISM AND DISPOSITION	Pharmacology & Pharmacy	Pharmacology & Pharmacy	Brantley, SJ; Graf, TN; Oberlies, NH; Paine, MF	Brantley, Scott J.; Graf, Tyler N.; Oberlies, Nicholas H.; Paine, Mary F.								BOTANICAL DIETARY-SUPPLEMENTS; CYTOCHROMES P450 3A4; SILYBUM-MARIANUM; IN-VITRO; PROSTATE-CANCER; CLINICAL-RELEVANCE; METABOLISM; PHARMACOKINETICS; SILYMARIN; ENZYMES	[Brantley, Scott J.; Paine, Mary F.] Univ N Carolina, UNC Eshelman Sch Pharm, Div Pharmacotherapy & Expt Therapeut, Chapel Hill, NC 27599 USA; [Graf, Tyler N.; Oberlies, Nicholas H.] Univ N Carolina, Dept Chem & Biochem, Greensboro, NC 27412 USA	USA	Paine, MF (corresponding author), Univ N Carolina, UNC Eshelman Sch Pharm, 2320 Kerr Hall,CB 7569, Chapel Hill, NC 27599 USA.	mpaine@unc.edu	Oberlies, Nicholas/D-8162-2011	Oberlies, Nicholas/0000-0002-0354-8464; Graf, Tyler/0000-0003-4145-2815	National Institutes of Health National Institute of General Medical SciencesUnited States Department of Health & Human ServicesNational Institutes of Health (NIH) - USANIH National Institute of General Medical Sciences (NIGMS) [R01-GM077482]; National Center for Research ResourcesUnited States Department of Health & Human ServicesNational Institutes of Health (NIH) - USANIH National Center for Re…	This work was supported by the National Institutes of Health National Institute of General Medical Sciences [Grant R01-GM077482] and National Center for Research Resources and National Center for Advancing Translational Sciences [Grant UL1TR000083]. The content is solely the responsibility of the authors and does not necessarily represent the official views of the National Institutes of Health. W…		48	28	29	0	19	AMER SOC PHARMACOLOGY EXPERIMENTAL THERAPEUTICS	BETHESDA	9650 ROCKVILLE PIKE, BETHESDA, MD 20814-3995 USA	0090-9556
J	English	Article	2018	10.1002/ptr.6123	√	5.878	29806225	curcumin	Rat	CYP3A4	Daclatasvir	Studies revealed that plasma level of daclatasvir was not altered significantly during concomitant single dose administration of curcumin	in vivo	chronic Hepatitis C Virus infections	Intervention of curcumin on oral pharmacokinetics of daclatasvir in rat: A possible risk for long-term use	Curcumin, a natural diarylheptanoid, is extensively used as a food additive or dietary supplement on the regular basis. It is known to have potential to encumber the drug transporters and hepatic drug metabolizing enzymes that lead to pharmacokinetic interactions with drug or food. Daclatasvir is a new orally acting drug for the treatment of chronic Hepatitis C Virus infections. This is a substra…		PHYTOTHERAPY RESEARCH	Chemistry, Medicinal; Pharmacology & Pharmacy	Pharmacology & Pharmacy	Dogra, A; Bhatt, S; Magotra, A; Sharma, A; Kotwal, P; Gour, A; Wazir, P; Singh, G; Nandi, U	Dogra, Ashish; Bhatt, Shipra; Magotra, Asmita; Sharma, Anjna; Kotwal, Pankul; Gour, Abhishek; Wazir, Priya; Singh, Gurdarshan; Nandi, Utpal							curcumin; daclatasvir; food-drug interaction; herb-drug interaction; pharmacokinetics	DRUG-INTERACTIONS; MS/MS METHOD; HEPATITIS-C; BIOAVAILABILITY; SAFETY; TRANSPORTERS; VALIDATION; INHIBITORS	[Dogra, Ashish; Bhatt, Shipra; Magotra, Asmita; Sharma, Anjna; Kotwal, Pankul; Gour, Abhishek; Wazir, Priya; Singh, Gurdarshan; Nandi, Utpal] CSIR, Indian Inst Integrat Med, Toxicol & Formulat Div, PK PD, Jammu 180001, J&K, India; [Dogra, Ashish; Bhatt, Shipra; Magotra, Asmita; Sharma, Anjna; Kotwal, Pankul; Gour, Abhishek; Singh, Gurdarshan; Nandi, Utpal] CSIR, Indian Inst Integrat Med, Acad Sci…	India	Nandi, U (corresponding author), CSIR, Indian Inst Integrat Med, Toxicol & Formulat Div, PK PD, Jammu 180001, J&K, India.	unandi@iiim.ac.in	Gour, Abhishek/AAJ-7549-2021; Dogra, Ashish/AAJ-7671-2021	Gour, Abhishek/0000-0003-4599-0389;	Council of Scientific and Industrial ResearchCouncil of Scientific & Industrial Research (CSIR) - India [MLP6006]	Council of Scientific and Industrial Research, Grant/Award Number: MLP6006		28	11	11	1	10	WILEY	HOBOKEN	111 RIVER ST, HOBOKEN 07030-5774, NJ USA	0951-418X	1099-1573
J	English	Article	2015	10.1016/j.fitote.2015.10.008	√	2.882	26498206	cantharidin	Rat	phenacetin (5.0 mg/kg;CYP1A2 activity), tolbutamide (1.0 mg/kg;CYP2C9 activity), omeprazole (10 mg/kg;CYP2C19 activity), metoprolol (20 mg/kg;CYP2D6 activity) and midazolam (10 mg/kg;CYP3A4 activity)		The data showed that cantharidin exhibits an inhibitory effect on CYP2D6 and CYP3A4 by increasing t1/2, Cmax and AUC(0 − ∞), and decreasing CL/F compared with those of the control group.	in vitro (cocktail), UPLC–MS/MS		Evaluation of the impact of cantharidin on rat CYP enzymes by using a cocktail of probe drugs	The aim of this study was to assess the influence of cantharidin on the activities of the drug-metabolizing enzymes CYP1A2, CYP2C9, CYP2C19, CYP2D6 and CYP3A4 in rats. The activities of CYP1A2, CYP2C9, CYP2C19, CYP2D6 and CYP3A4 were measured using specific probe drugs. After pretreatment for 1 week with cantharidin or physiological saline (control group) by intraperitoneal injection, probe drugs…		FITOTERAPIA	Chemistry, Medicinal; Pharmacology & Pharmacy	Pharmacology & Pharmacy	Zhou, CJ; Qiao, LM; Zhao, LH; Li, ZY	Zhou, Chen-jian; Qiao, Li-man; Zhao, Lang-huan; Li, Zhen-yue							Cantharidin; CYP; Cocktail; UPLC-MS/MS; Plasma	HUMAN CYTOCHROME-P450 2D6; TRADITIONAL CHINESE MEDICINES; MOLLUSCUM CONTAGIOSUM; CANCER CELLS; IN-VIVO; METABOLISM; POLYMORPHISM; INHIBITION; P450	[Zhou, Chen-jian; Li, Zhen-yue] Wenzhou Cent Hosp, Wenzhou 325000, Peoples R China; [Qiao, Li-man] Wenzhou Med Univ, Affiliated Hosp 2, Wenzhou 325027, Peoples R China; [Qiao, Li-man] Wenzhou Med Univ, Yuying Childrens Hosp, Wenzhou 325027, Peoples R China; [Zhao, Lang-huan] Peoples Hosp Wenzhou, Wenzhou 325000, Peoples R China	China	Li, ZY (corresponding author), Wenzhou Cent Hosp, Wenzhou 325000, Peoples R China.	wzlizhenyue@163.com						29	10	15	0	16	ELSEVIER SCIENCE BV	AMSTERDAM	PO BOX 211, 1000 AE AMSTERDAM, NETHERLANDS	0367-326X	1873-6971
J	English	Article	2014	10.1186/1472-6882-14-306	√	3.659	25134417	corydalis yanhusuo-total alkaloid extract (tae)	Rat	CYP2E1,CYP3A1		At 30 and 150 mg/kg TAE dosages, an increase in liver CYP2E1 and CYP3A1 enzyme activity were observed.	In vitro (rat liver microsomes, cocktail), (LC-MS/MS)		Up-regulation on cytochromes P450 in rat mediated by total alkaloid extract from Corydalis yanhusuo	Background: Yanhusuo (Corydalis yanhusuo W. T. Wang; YHS), is a well-known traditional Chinese herbal medicine, has been used in China for treating pain including chest pain, epigastric pain, and dysmenorrhea. Its alkaloid ingredients including tetrahydropalmatine are reported to inhibit cytochromes P450 (CYPs) activity in vitro. The present study is aimed to assess the potential of total alkaloi…		BMC COMPLEMENTARY AND ALTERNATIVE MEDICINE	Integrative & Complementary Medicine	Integrative & Complementary Medicine	Yan, JJ; He, X; Feng, S; Zhai, YR; Ma, YT; Liang, S; Jin, CH	Yan, Jingjing; He, Xin; Feng, Shan; Zhai, Yiran; Ma, Yetao; Liang, Sheng; Jin, Chunhuan							Total alkaloid extract; Cytochromes P450; Histopathology; Enzyme activity; mRNA level; Herb (drug)-drug interaction	MESSENGER-RNA EXPRESSION; DRUG-METABOLISM; TETRAHYDROPALMATINE ENANTIOMERS; MASS-SPECTROMETRY; HUMAN HEPATOCYTES; LIVER-MICROSOMES; IN-VITRO; INHIBITION; INDUCTION; RHIZOMA	[Yan, Jingjing; He, Xin; Feng, Shan; Zhai, Yiran; Ma, Yetao; Liang, Sheng; Jin, Chunhuan] Tianjin Univ Tradit Chinese Med, Sch Chinese Mat Med, Tianjin 300193, Peoples R China; [He, Xin] Tianjin State Key Lab Modern Chinese Med, Tianjin 300193, Peoples R China	China	He, X (corresponding author), Tianjin Univ Tradit Chinese Med, Sch Chinese Mat Med, 312 Anshanxi Rd, Tianjin 300193, Peoples R China.	hexintn@163.com			National Natural Science Foundation of China [NSFC]National Natural Science Foundation of China (NSFC) [81373890, 81430096]; Research Fund for the Doctoral Program of Higher Education [RFDP]Research Fund for the Doctoral Program of Higher Education of China (RFDP) [20121210110011]; Natural Science Foundation of TianjinNatural Science Foundation of Tianjin [12JCZDJC26100]	This study was supported by National Natural Science Foundation of China [NSFC, No. 81373890 and No. 81430096]; Research Fund for the Doctoral Program of Higher Education [RFDP, No.20121210110011]; Natural Science Foundation of Tianjin (No.12JCZDJC26100).		40	15	19	0	24	BIOMED CENTRAL LTD	LONDON	236 GRAYS INN RD, FLOOR 6, LONDON WC1X 8HL, ENGLAND	1472-6882
J	English	Article	2012	10.1016/j.jep.2011.10.019	√	4.36	22079696	herba erigerontis injection	Rat	CYP2D4,CYP3A2		The results from the present in vivo study suggested that HEI showed no effects on rat CYP1A2, CYP2C11 and CYP2E1, however, it demonstrated potential inhibitory effects on rat CYP2D4 and CYP3A2.	in vivo （cocktail），HPLC	cardiovascular diseases and cerebrovascular diseases	Evaluation of impact of Herba Erigerontis injection, a Chinese herbal prescription, on rat hepatic cytochrome P450 enzymes by cocktail probe drugs	Ethnopharmacological relevance: Herba Erigerontis injection (HEI), one of the most popular herbal prescription in China, is made from the aqueous extracts of Erigeron breviscapus whole plant. Now HEI is widely used for the treatment of cardiovascular diseases and cerebrovascular diseases such as coronary heart disease, anginapectoris and paralysis. Aim of the study: The purpose of this study was …		JOURNAL OF ETHNOPHARMACOLOGY	Plant Sciences; Chemistry, Medicinal; Integrative & Complementary Medicine; Pharmacology & Pharmacy	Plant Sciences; Pharmacology & Pharmacy; Integrative & Complementary Medicine	Han, YL; Li, D; Ren, B; Jing, GP; Meng, XL; Zhou, ZY; Yu, Q; Li, Y; Wan, LL; Guo, C	Han, Yong-Long; Li, Dan; Ren, Bin; Jing, Guang-Ping; Meng, Xiang-Le; Zhou, Zhi-Yong; Yu, Qi; Li, Yan; Wan, Li-Li; Guo, Cheng							Herba Erigerontis injection; Cytochrome P450; Impact; Herb-drug interactions	MASS-SPECTROMETRY; METABOLISM; P450; PHARMACOGENETICS; IDENTIFICATION	[Han, Yong-Long; Li, Dan; Meng, Xiang-Le; Zhou, Zhi-Yong; Yu, Qi; Li, Yan; Wan, Li-Li; Guo, Cheng] Shanghai Jiao Tong Univ, Dept Pharm, Peoples Hosp 6, Shanghai 200233, Peoples R China; [Han, Yong-Long; Ren, Bin] Daqing Oilfield Gen Hosp, Dept Clin Pharm, Daqing 163001, Peoples R China; [Li, Dan; Meng, Xiang-Le] Shanghai Univ Tradit Chinese Med, Shanghai 201203, Peoples R China; [Jing, Guang-Ping…	China	Guo, C (corresponding author), Shanghai Jiao Tong Univ, Dept Pharm, Peoples Hosp 6, 600 Yi Shan Rd, Shanghai 200233, Peoples R China.	guochengphd@yahoo.com.cn		han, yonglong/0000-0001-8655-5805	program for Important National Science & Technology Specific Projects [2009ZX09502-021]	The work was supported by a program for Important National Science & Technology Specific Projects (No. 2009ZX09502-021). We thank Dr. Qin Li (Department of Pharmacology, School of Basic Medical Science, Tianjin Medical University, China) for technical assistance in this study.		27	38	51	0	15	ELSEVIER IRELAND LTD	CLARE	ELSEVIER HOUSE, BROOKVALE PLAZA, EAST PARK SHANNON, CO, CLARE, 00000, IRELAND	0378-8741
J	English	Article	2018	10.1016/j.fct.2018.02.051	√	6.023	29496531	danshen capsules	Human	CYP3A4	clopidogrel	The results suggested that multiple dose administration of Danshen capsules could induce cytochrome P450 (CYP) isoenzymes, thereby increasing the clearance of clopidogrel.	Clinical trial		Effects of Danshen capsules on the pharmacokinetics and pharmacodynamics of clopidogrel in healthy volunteers	Nowadays, the Herb-drug combination is becoming increasingly popular in China. However, the possible interaction induced by their combination was examined rarely. The aim of this study was to investigate the effect of multi-dose administration of Danshen capsules on clopidogrel pharmacokinetics and pharmacodynamics in healthy volunteers. A sequential, open-label, and two-period pharmacokinetic dr…		FOOD AND CHEMICAL TOXICOLOGY	Food Science & Technology; Toxicology	Food Science & Technology; Toxicology	Zhou, CH; Xu, M; Yu, HB; Zheng, XT; Zhong, ZF; Zhang, LT	Zhou, Chun-hua; Xu, Meng; Yu, Hai-bing; Zheng, Xiao-ting; Zhong, Zhang-feng; Zhang, Lan-tong		3rd International Symposium on Phytochemicals in Medicine and Food (ISPMF)	AUG 25-30, 2018	Kunming, PEOPLES R CHINA	Phytochem Soc Europe, Int Soc Chinese Med, Physiol Soc Japan, Phytochem Soc Asia		Herb-drug interaction; Danshen; Clopidogrel; Metabolic enzymes	HERB-DRUG INTERACTIONS; SALVIA-MILTIORRHIZA; TANSHINONE IIA; IN-VITRO; CYP2C19; POLYMORPHISMS; AGGREGATION; ABSORPTION; WARFARIN; EXTRACT	[Zhou, Chun-hua; Zhang, Lan-tong] Hebei Med Univ, Sch Pharm, Dept Pharmaceut Anal, Shijiazhuang, Hebei, Peoples R China; [Zhou, Chun-hua] Hebei Med Univ, Hosp 1, Dept Pharm, Shijiazhuang, Hebei, Peoples R China; [Xu, Meng] Hebei Med Univ, Hosp 2, Dept Pharm, Shijiazhuang, Hebei, Peoples R China; [Yu, Hai-bing; Zheng, Xiao-ting; Zhong, Zhang-feng] Guangdong Med Univ, Sch Publ Hlth, Dongguan, Guang…	China	Zhang, LT (corresponding author), Hebei Med Univ, Sch Pharm, Dept Pharmaceut Anal, Shijiazhuang, Hebei, Peoples R China.	zhanglantong@263.net		Zhou, Chunhua/0000-0003-1543-9000	National Science Fund of ChinaNational Natural Science Foundation of China (NSFC) [81273475, 81473180, 81603066]; China Postdoctoral Science FoundationChina Postdoctoral Science Foundation [2017M622811]; Natural Science Foundation of Hebei ProvinceNatural Science Foundation of Hebei Province [H2015206116]; key project of Hebei Medical Science [20120082]	This research was financially supported by the National Science Fund of China (81273475, 81473180, and 81603066), the Project funded by China Postdoctoral Science Foundation (No. 2017M622811), the Natural Science Foundation of Hebei Province (H2015206116), and the key project of Hebei Medical Science (20120082).		27	6	7	0	16	PERGAMON-ELSEVIER SCIENCE LTD	OXFORD	THE BOULEVARD, LANGFORD LANE, KIDLINGTON, OXFORD OX5 1GB, ENGLAND	0278-6915	1873-6351
J	English	Article	2006	10.1002/ptr.1974	√	5.878	17006975	angelica sinensis (oliv.) diels (dg), ligusticum chuanxiong hort. (cx) and rheum palmatum l. (dh)	Rat	CYP2D6,CYP3A		induction (The water extract of DG strongly increased the activities of CYP2D6 and 3A) induction (the water extract of DH significantly increased the activity of 2D6) inhibition (The other water extracts all showed inhibition against CYP isoforms. ) induction (Only the ethanol extract of DG and DH increased the CYP2D6 and 3A activities, respectively) inhibition (and the other ethanol extracts all…	in vivo,HPLC		Effect of the water extract and ethanol extract from traditional Chinese medicines Angelica sinensis (Oliv.) Diels, Ligusticum chuanxiong Hort. and Rheum palmatum L. on rat liver cytochrome P450 activity	Angelica sinensis (Oliv.) Diels (DG), Ligusticum chuanxiong Hort. (CX) and Rheum palmatum L. (DH), three well known traditional Chinese medicines (TCM), have been used widely for the treatment of various types of disorders in China. Herb-drug interactions, especially cytochrome P450 (CYP)-mediated interactions, cause an enhancement or attenuation in the efficacy of co-administered drugs. In this …		PHYTOTHERAPY RESEARCH	Chemistry, Medicinal; Pharmacology & Pharmacy	Pharmacology & Pharmacy	Tang, JC; Zhang, JN; Wu, YT; Li, ZX	Tang, Jing-cheng; Zhang, Jin-nan; Wu, Ying-ting; Li, Zhao-xu							cytochrome P450; traditional Chinese medicines (TCM); Angelica sinensis (Oliv.) Diels; Ligusticum chuanxiong hort. and Rheum paltnatum L.; herb-drug interaction		Capital Univ Med Sci, Sch Chem Biol & Pharmaceut Sci, Beijing 100069, Peoples R China	China	Zhang, JN (corresponding author), Capital Univ Med Sci, Sch Chem Biol & Pharmaceut Sci, Beijing 100069, Peoples R China.	jnzhang_cums@yahoo.com						19	43	49	0	27	WILEY	HOBOKEN	111 RIVER ST, HOBOKEN 07030-5774, NJ USA	0951-418X	1099-1573
J	English	Article	2012	10.1016/j.jep.2012.08.046	√	4.36	22981724	decursin	Rat	CYP1A2	theophylline	inhibit (The results indicated that the clearance, elimination rate constant (Kel) of theophylline was significantly decreased)	in vivo,HPLC		Effect of decursin on the pharmacokinetics of theophylline and its metabolites in rats	Ethnopharmacological relevance: Decursin is used as a traditional Asian medicine to treat various women's diseases. Aim of the study: Herb-drug interaction has become a serious problem since herbal medicine is extensively used in the modern world. This study investigates effects of decursin, on the pharmacokinetics of theophylline, a typical substrate of cytochrome P450 1A2 enzyme, in rats. Mater…		JOURNAL OF ETHNOPHARMACOLOGY	Plant Sciences; Chemistry, Medicinal; Integrative & Complementary Medicine; Pharmacology & Pharmacy	Plant Sciences; Pharmacology & Pharmacy; Integrative & Complementary Medicine	Chae, JW; Baek, IH; Kwon, KI	Chae, Jung-woo; Baek, In-hwan; Kwon, Kwang-il							Herb-drug interaction; Decursin; Theophylline; Pharmacokinetics	ANGELICA; COUMARINS; ERYTHROLEUKEMIA; ANGELATE; ROOTS; PKC	[Chae, Jung-woo; Kwon, Kwang-il] Chungnam Natl Univ, Coll Pharm, Taejon, South Korea; [Baek, In-hwan] Yuhan Res Inst 416 1, Yongin, Gyeonggi Do, South Korea	South Korea	Kwon, KI (corresponding author), Chungnam Natl Univ, Coll Pharm, Taejon, South Korea.	kwon@cnu.ac.kr	Baek, In-hwan/K-5696-2019	Baek, In-hwan/0000-0002-9538-0565; CHAE, JUNG-WOO/0000-0001-6026-7063	Korea Science and Engineering Foundation (KOSEF)Korea Science and Engineering Foundation; Korean government (MOST)Ministry of Science and Technology (MOST) KoreaKorean Government [R01-2007-000-20805-0]	This work was supported by a Korea Science and Engineering Foundation (KOSEF) Grant, funded by the Korean government (MOST; R01-2007-000-20805-0).		36	8	10	1	17	ELSEVIER IRELAND LTD	CLARE	ELSEVIER HOUSE, BROOKVALE PLAZA, EAST PARK SHANNON, CO, CLARE, 00000, IRELAND	0378-8741
J	English	Article	2012	10.1002/ptr.4628	√	5.878	22422469	thymoquinone	Rabbit	CYP1A2,CYP3A4,CYP2E1		inhibit (CYP1A2, CYP3A4, but not CYP2E1, were significantly diminished by TQ treatment)	in vivo,HPLC and ELISA methods.		Modulation of Hepatic Drug Metabolizing Enzymes by Dietary Doses of Thymoquinone in Female New Zealand White Rabbits	Herbal medicines can affect drug metabolizing enzymes. Therefore the effect of thymoquinone (TQ), the active ingredient of black seeds, was examined on rabbit liver drug metabolizing enzymes. Two groups of New Zealand female rabbits received TQ at 10 and 20?mg/kg/day orally and a control group of six animals each were killed after 8?weeks. Blood and livers were harvested and the activity of cytoc…		PHYTOTHERAPY RESEARCH	Chemistry, Medicinal; Pharmacology & Pharmacy	Pharmacology & Pharmacy	Elbarbry, F; Ragheb, A; Marfleet, T; Shoker, A	Elbarbry, Fawzy; Ragheb, Ahmed; Marfleet, Travis; Shoker, Ahmed							herbal remedies; drug metabolism; CYP enzymes; thymoquinone; black seed; Nigella sativa	NIGELLA-SATIVA; CYTOCHROME-P450 ENZYMES; IN-VITRO; CARBON-TETRACHLORIDE; HPLC METHOD; CYP1A; RAT; GLUTATHIONE; VALIDATION; EXPRESSION	[Shoker, Ahmed] Univ Saskatchewan, Royal Univ Hosp, Dept Med, Saskatoon, SK S7N 0W8, Canada; [Marfleet, Travis] Univ Saskatchewan, Coll Med, Dept Microbiol & Immunol, Saskatoon, SK S7N 0W8, Canada; [Ragheb, Ahmed] Menofyia Univ, Coll Med, Dept Med Genet, Menoufia, Egypt; [Elbarbry, Fawzy] Pacific Univ Oregon, Sch Pharm, Hillsboro, OR 97123 USA	USA	Shoker, A (corresponding author), Univ Saskatchewan, Transplant Program, Dept Med, Div Nephrol, 103 Hosp Dr, Saskatoon, SK S7N 0W8, Canada.	ass787@mail.usask.ca	Elbarbry, Fawzy/AAF-2994-2019; Ragheb, Ahmed/AAG-4105-2021	Ragheb, Ahmed/0000-0002-9044-2560; Elbarbry, Fawzy/0000-0002-5238-2712				28	21	21	0	7	WILEY-BLACKWELL	HOBOKEN	111 RIVER ST, HOBOKEN 07030-5774, NJ USA	0951-418X
J	English	Article	2014	10.1016/j.jep.2014.06.045	√	4.36	24971793	rhododendron groenlandicum (bog labrador tea), rhododendron tomentosum (marsh labrador tea) and juniperus communis (juniper)	Human	CYP3A4		The decoctions showed progressive inhibition towards CYP3A4 the longer the leaves or berries were brewed. R. Rhododendron groenlandicum and Juniperus communis may have the potential to inhibit CYP3A4-mediated metabolism	in vitro （microtiter fluorometric assay），HPLC-PAD-APCI/MS		The effect of Cree traditional medicinal teas on the activity of human cytochrome P450-mediated metabolism	Ethnophannacological relevance: Rhododendron groeniandicum (Bog Labrador tea), Rhododendron tomentosum (Marsh Labrador tea) and Junipenis communis (juniper) are used in medicinal teas by Canadian aboriginal cultures alone and in combination with conventional drug products. The safety of this combination had not been previously examined and this study was initiated to examine the potential of medi…		JOURNAL OF ETHNOPHARMACOLOGY	Plant Sciences; Chemistry, Medicinal; Integrative & Complementary Medicine; Pharmacology & Pharmacy	Plant Sciences; Pharmacology & Pharmacy; Integrative & Complementary Medicine	Tam, TW; Liu, R; Saleem, A; Arnason, JT; Krantis, A; Haddad, PS; Foster, BC	Tam, Teresa W.; Liu, Rui; Saleem, Ammar; Arnason, John T.; Krantis, Anthony; Haddad, Pierre S.; Foster, Brian C.							Cytochrome P450; Labrador tea; Juniperus communis; Rhododendron groenlandicum; Traditional medicine; Cree	HERB-DRUG INTERACTIONS; SEASONAL-VARIATION; P-GLYCOPROTEIN; LABRADOR TEA; PLANT; ANTIOXIDANT; INHIBITION; EXTRACTS; QUEBEC	[Tam, Teresa W.; Liu, Rui; Krantis, Anthony; Foster, Brian C.] Univ Ottawa, Dept Cellular & Mol Med, Ottawa, ON K1H 8M5, Canada; [Tam, Teresa W.; Liu, Rui; Saleem, Ammar; Arnason, John T.; Krantis, Anthony; Foster, Brian C.] Univ Ottawa, Ctr Res Biopharmaceut & Biotechnol, Ottawa, ON K1H 8M5, Canada; [Haddad, Pierre S.] Univ Montreal, Dept Pharmacol, Montreal, PQ H3C 3J7, Canada	Canada	Foster, BC (corresponding author), Univ Ottawa, Dept Cellular & Mol Med, Ottawa, ON K1H 8M5, Canada.	bfoste2@uottawa.ca			Canadian Institutes of Health ResearchCanadian Institutes of Health Research (CIHR)	This project was funded by a strategic grant from the Canadian Institutes of Health Research.		19	1	1	0	28	ELSEVIER IRELAND LTD	CLARE	ELSEVIER HOUSE, BROOKVALE PLAZA, EAST PARK SHANNON, CO, CLARE, 00000, IRELAND	0378-8741
J	English	Article	2019	10.1016/j.eplepsyres.2019.03.012	√	3.045	30927680	sinapic acid	Rat	CYP3A2, 2C11	carbamazepine	The enhancement in Cmax, AUC0−t, T1/2, and MRT and the reduction in Kel and CL/F values resulted from the significant inhibition of CYP3 A2, the CYP2C11-mediated metabolism of CBZ in the liver	in vivo，HPLC		Effects of sinapic acid on hepatic cytochrome P450 3A2, 2C11, and intestinal P-glycoprotein on the pharmacokinetics of oral carbamazepine in rats: Potential food/herb-drug interaction	Dietary supplements, herbal medicines, and other foods may affect the pharmacokinetics and/or pharmacodynamics of carbamazepine (CBZ), which may possibly lead to potential drug drug/herb-drug interactions, as CBZ has a narrow therapeutic window. Sinapic acid (SA) is a bioactive phytoconstituent used as a dietary supplement for the treatment of epilepsy. This study determined the effects of SA on …		EPILEPSY RESEARCH	Clinical Neurology	Neurosciences & Neurology	Raish, M; Ahmad, A; Ansari, MA; Alkharfy, KM; Ahad, A; Al-Jenoobi, FI; Al-Mohizea, AM; Khan, A; Ali, N	Raish, Mohammad; Ahmad, Ajaz; Ansari, Mushtaq Ahmad; Alkharfy, Khalid M.; Ahad, Abdul; Al-Jenoobi, Fahad I.; Al-Mohizea, Abdullah M.; Khan, Altaf; Ali, Naushad							Sinapic acid; Carbamazepine; P-glycoprotein/MDR1; Cytochrome P450; Pharmacokinetics	ANTIEPILEPTIC DRUGS; VISCUM-ALBUM; EPILEPSY; PATTERN; BIOAVAILABILITY; INHIBITION; METABOLISM; FREQUENCY; MEDICINES; CYP3A4	[Raish, Mohammad; Ahad, Abdul; Al-Jenoobi, Fahad I.; Al-Mohizea, Abdullah M.] King Saud Univ, Dept Pharmaceut, Coll Pharm, POB 2457, Riyadh 11451, Saudi Arabia; [Ahmad, Ajaz; Alkharfy, Khalid M.] King Saud Univ, Dept Clin Pharm, Coll Pharm, Riyadh 11451, Saudi Arabia; [Ansari, Mushtaq Ahmad; Khan, Altaf] King Saud Univ, Dept Pharmacol & Toxicol, Coll Pharm, Riyadh 11451, Saudi Arabia; [Ali, Naush…	Saudi Arabia	Raish, M (corresponding author), King Saud Univ, Dept Pharmaceut, Coll Pharm, POB 2457, Riyadh 11451, Saudi Arabia.	mraish@ksu.edu.sa	Al-Jenoobi, F I/E-6663-2016; Raish, Mohammad/AAG-8458-2020; Ahad, Abdul/L-8383-2015; Ahmad, Ajaz/ABC-8528-2020	Raish, Mohammad/0000-0002-6015-6125; Ahad, Abdul/0000-0002-8769-4564;	Deanship of Scientific Research at King Saud UniversityKing Saud University [RG-1438-081]; Deanship of Scientific Research	The authors extend their sincere appreciation to the Deanship of Scientific Research at King Saud University for funding this work through Research Group Number (RG-1438-081). The authors would also like to thank the Deanship of Scientific Research and RSSU at King Saud University for their technical support.		50	5	5	0	10	ELSEVIER	AMSTERDAM	RADARWEG 29, 1043 NX AMSTERDAM, NETHERLANDS	0920-1211	1872-6844
J	English	Article	2020	10.3390/pharmaceutics12040343	√	6.321	32290339	selamariscina a	Human	CYP2C8,CYP2C9		selamariscina A has selective and strong inhibitory effects on the CYP2C8 and CYP2C9 isoforms.	in vitro (Human Liver Microsomes, LC–MS/MS)		Strong and Selective Inhibitory Effects of the Biflavonoid Selamariscina A against CYP2C8 and CYP2C9 Enzyme Activities in Human Liver Microsomes	Like flavonoids, biflavonoids, dimeric flavonoids, and polyphenolic plant secondary metabolites have antioxidant, antibacterial, antiviral, anti-inflammatory, and anti-cancer properties. However, there is limited data on their effects on cytochrome P450 (P450) and uridine 5 '-diphosphoglucuronosyl transferase (UGT) enzyme activities. In this study we evaluate the inhibitory potential of five bifl…		PHARMACEUTICS	Pharmacology & Pharmacy	Pharmacology & Pharmacy	Park, SY; Nguyen, PH; Kim, G; Jang, SN; Lee, GH; Phuc, NM; Wu, Z; Liu, KH	Park, So-Young; Phi-Hung Nguyen; Kim, Gahyun; Jang, Su-Nyeong; Lee, Ga-Hyun; Phuc, Nguyen Minh; Wu, Zhexue; Liu, Kwang-Hyeon							biflavonoid; cytochrome P450; drug interactions; selamariscina A; uridine 5 '-diphosphoglucuronosyl transferase	DRUG-DRUG INTERACTION; IN-VITRO; SELAGINELLA-TAMARISCINA; DEPENDENT INHIBITION; METABOLISM; FLAVONOIDS; RAT; BIOAVAILABILITY; POLYPHENOLS; NARINGENIN	[Park, So-Young; Jang, Su-Nyeong; Lee, Ga-Hyun; Liu, Kwang-Hyeon] Kyungpook Natl Univ, BK21 Plus KNU Multiom Based Creat Drug Res Team, Coll Pharm, Daegu 41566, South Korea; [Park, So-Young; Kim, Gahyun; Jang, Su-Nyeong; Lee, Ga-Hyun; Phuc, Nguyen Minh; Wu, Zhexue; Liu, Kwang-Hyeon] Kyungpook Natl Univ, Pharmaceut Sci Res Inst, Daegu 41566, South Korea; [Park, So-Young; Kim, Gahyun; Jang, Su-Nyeo…	South Korea,Vietnam	Liu, KH (corresponding author), Kyungpook Natl Univ, BK21 Plus KNU Multiom Based Creat Drug Res Team, Coll Pharm, Daegu 41566, South Korea.; Liu, KH (corresponding author), Kyungpook Natl Univ, Pharmaceut Sci Res Inst, Daegu 41566, South Korea.; Liu, KH (	soyoung561021@gmail.com; nguyenphihung1002@gmail.com; hyunlove9137@naver.com; wts1424@naver.com; lgh2710@gmail.com; phucnguyen0606@gmail.com; wuzhexue527@gmail.com; dstlkh@knu.ac.kr		Nguyen, Phi-Hung/0000-0002-6678-4253; Liu, Kwang-Hyeon/0000-0002-3285-5594	National Research Foundations of Korea; Ministry of Science and ICT, Republic of Korea [NRF-2019R1A2C1008713]; Korea Basic Science Institute National Research Facilities & Equipment Center grant - Korea government (Ministry of Education) [2019R1A6C1010001]; National Foundation for Science and Technology Development of Vietnam, Ministry of Science and Technology [NAFOSTED-104.01-2017.50]	This study was supported by the National Research Foundations of Korea, Ministry of Science and ICT, Republic of Korea [NRF-2019R1A2C1008713], a Korea Basic Science Institute National Research Facilities & Equipment Center grant funded by the Korea government (Ministry of Education) [2019R1A6C1010001], and the National Foundation for Science and Technology Development of Vietnam, Ministry of Scie…		47	4	4	1	4	MDPI	BASEL	ST ALBAN-ANLAGE 66, CH-4052 BASEL, SWITZERLAND		1999-4923
J	English	Article	2016	10.1016/j.fitote.2016.04.011	√	2.882	27105957	dibenzyl trisulfide，extracts of_x000D_ petiveria alliacea	Human	CYP1A2,2C19,3A4 ( furafylline forCYP1A2, tranylcypromine forCYP2C19, sulfaphenazole forCYP2C9, quinidine forCYP2D6, and ketoconazole forCYP3A4)		DTS revealed significant impact against the activities of CYPs 1A2, 2C19 and 3A4 with IC50 values of 1.9, 4.0 and 3.2 μM, respectively, which are equivalent to known standard inhibitors of these enzymes	in vitro (Fluorescence based inhibition assays)		Significant inhibitory impact of dibenzyl trisulfide and extracts of Petiveria alliacea on the activities of major drug-metabolizing enzymes in vitro: An assessment of the potential for medicinal plant-drug interactions	Dibenzyl trisulfide (DTS) is the major active ingredient expressed in Petiveria alliacea L., a shrub widely used for a range of conditions, such as, arthritis, asthma and cancer. Given its use alone and concomitantly with prescription medicines, we undertook to investigate its impact on the activities of important drug metabolizing enzymes, the cytochromes P450 (CYP), a key family of enzymes invo…		FITOTERAPIA	Chemistry, Medicinal; Pharmacology & Pharmacy	Pharmacology & Pharmacy	Murray, J; Picking, D; Lamm, A; McKenzie, J; Hartley, S; Watson, C; Williams, L; Lowe, H; Delgoda, R	Murray, J.; Picking, D.; Lamm, A.; McKenzie, J.; Hartley, S.; Watson, C.; Williams, L.; Lowe, H.; Delgoda, R.							Cytochrome P450; Petiveria alliacea L.; Dibenzyl trisulfide; DTS; Enzyme inhibition; Drug-herb interaction; Adverse drug reactions	ST-JOHNS-WORT; CHROMATOGRAPHY MASS-SPECTROMETRY; AUTOMATED ONLINE EXTRACTION; HUMAN LIVER-MICROSOMES; CYTOCHROME-P450 ENZYMES; MILK THISTLE; HEALTHY-VOLUNTEERS; ORGANIC-SOLVENTS; HERBAL EXTRACTS; ECHINACEA-PURPUREA	[Murray, J.; Picking, D.; McKenzie, J.; Delgoda, R.] Univ W Indies, Nat Prod Inst, Kingston 7, Jamaica; [Lamm, A.] Univ Technol, Kingston 7, Jamaica; [Hartley, S.; Watson, C.; Lowe, H.] Biotech R&D Inst, 44 Lady Musgrave Rd, Kingston 10, Jamaica; [Williams, L.] Sci Res Council, Kingston 6, Jamaica	Jamaica	Delgoda, R (corresponding author), Univ W Indies, Nat Prod Inst, Kingston 7, Jamaica.	thejani.delgoda@uwimona.edu.jm	Lamm, Andrew S./B-2522-2010	Picking, David/0000-0002-6656-3469; Lamm, Andrew S./0000-0002-2079-8289; Delgoda, Rupika/0000-0002-6100-481X	Forest Conservation Fund; National Health Fund (Jamaica)	We thank the Forest Conservation Fund, the National Health Fund (Jamaica) for funding support (to RD). These organizations did not contribute to the paper in any other way. We would like to acknowledge Mr. Patrick Lewis for his kind assistance in identifying herbarium samples. We thank Ms. Kimone Stewart for administrative help.		130	15	15	2	19	ELSEVIER SCIENCE BV	AMSTERDAM	PO BOX 211, 1000 AE AMSTERDAM, NETHERLANDS	0367-326X	1873-6971
J	English	Article	2017	10.1080/00498254.2016.1257171	√	1.908	27819189	curculigoside	Human	CYP1A2,CYP2C8,CYP3A4		curculigoside could inhibit the activity of CYP1A2, CYP2C8, and CYP3A4, with IC50 values of 15.26, 11.93, and 9.47 μM, respectively	in vitro (human liver microsomes), HPLC		Inhibitory effects of curculigoside on human liver cytochrome P450 enzymes	1. Curculigoside possesses numerous pharmacological activities, and however, little data available for the effects of curculigoside on the activity of human liver cytochrome P450 (CYP) enzymes. 2. This study investigates the inhibitory effects of curculigoside on the main human liver CYP isoforms. In this study, the inhibitory effects of curculigoside on the eight human liver CYP isoforms 1A2, 2A…		XENOBIOTICA	Pharmacology & Pharmacy; Toxicology	Pharmacology & Pharmacy; Toxicology	Lang, JX; Li, W; Zhao, JM; Wang, KY; Chen, DX	Lang, Jixiao; Li, Wei; Zhao, Jingming; Wang, Kaiyou; Chen, Dexi							Curculigoside; CYP1A2; CYP2C8; CYP3A4; herb-drug interaction	HERB-DRUG INTERACTION; ORCHIOIDES GAERTN; IN-VITRO; MICROSOMES; METABOLISM; RATS; TRANSPORTERS; PROFILE; DESIGN; PLASMA	[Lang, Jixiao; Li, Wei; Zhao, Jingming; Wang, Kaiyou; Chen, Dexi] Qingdao Hiser Med Grp, Qingdao, Peoples R China	China	Chen, DX (corresponding author), Qingdao Hiser Med Grp, Qingdao, Peoples R China.	dexi_chen16@163.com						39	20	20	0	2	TAYLOR & FRANCIS LTD	ABINGDON	2-4 PARK SQUARE, MILTON PARK, ABINGDON OR14 4RN, OXON, ENGLAND	0049-8254	1366-5928
J	English	Article	2013	10.3109/13880209.2013.796393	√	3.503	23844611	crude aqueous extracts of hypoxis	Human	CYP1A2, 2A6, 2B6, 2C8, 2C9, and 3A4,3A5,		Extracts of Hypoxis inhibited the production of the metabolites of the substrates of the following enzymes (as compared to controls) with the indicated IC50 values (mg/mL): CYP1A2 (120.6), CYP2A6 (210.8), CYP2B6 (98.5), CYP2C8 (195.2), CYP2C9 (156) and CYP3A4/5 (185.4).	in vitro (human liver microsomes), LC-MS/MS		The potential of Hypoxis hemerocallidea for herb-drug interaction	Context: Aqueous decoction of Hypoxis hemerocallidea Fisch. & C. A. Mey. (Hypoxidaceae) (Hypoxis) is widely consumed in Southern Africa by people living with HIV/AIDS, some of whom are on ARV and other medications. Objective: The aim of this study was to investigate the potential of the crude aqueous extracts of Hypoxis to inhibit major forms of CYP450 and transport proteins. Materials and method…		PHARMACEUTICAL BIOLOGY	Plant Sciences; Medical Laboratory Technology; Pharmacology & Pharmacy	Plant Sciences; Medical Laboratory Technology; Pharmacology & Pharmacy	Fasinu, PS; Gutmann, H; Schiller, H; Bouic, PJ; Rosenkranz, B	Fasinu, Pius S.; Gutmann, Heike; Schiller, Hilmar; Bouic, Patrick J.; Rosenkranz, Bernd							Antiretroviral; cytochrome P450; drug metabolism; drug transport; inhibition; P-glycoproteins; traditional medicine; transport proteins	POTATO AQUEOUS EXTRACT; HUMAN LIVER-MICROSOMES; BLIND CLINICAL-TRIAL; IN-VITRO; HUMAN CYTOCHROME-P450; BETA-SITOSTEROL; ORAL PRODRUG; HYDROXYLATION; MEDICINES; FISCH	[Fasinu, Pius S.; Rosenkranz, Bernd] Univ Stellenbosch, Fac Med & Hlth Sci, Div Pharmacol, ZA-7505 Tygerberg, Cape Town, South Africa; [Gutmann, Heike; Schiller, Hilmar] Novartis Inst Biomed Res, Div Drug Metab & Pharmacokinet, Basel, Switzerland; [Bouic, Patrick J.] Synexa Life Sci, Cape Town, South Africa; [Bouic, Patrick J.] Univ Stellenbosch, Fac Med & Hlth Sci, Div Med Microbiol, ZA-7505 Tyg…	Switzerland	Fasinu, PS (corresponding author), Univ Stellenbosch, Div Pharmacol, Dept Med, POB 19063, ZA-7505 Tygerberg, Cape Town, South Africa.	16669967@sun.ac.za	Fasinu, Pius/AAO-7183-2020; Fasinu, Pius/E-6362-2011	Fasinu, Pius/0000-0002-3160-1824; Fasinu, Pius/0000-0002-3160-1824	HOPE Kapstadt-Stiftung (Hope Cape Town); Stellenbosch University Rural Medical Education Partnership Initiative (SURMEPI)	The authors acknowledge the support of the following people/organizations: HOPE Kapstadt-Stiftung (Hope Cape Town) and the Stellenbosch University Rural Medical Education Partnership Initiative (SURMEPI) for providing funds for this study; Ms. Nomsisi Stefans and Nombuso Keme for providing the herbal materials; the Drug-Drug Interaction (DDI) and Biotransformation (BT) Laboratories of the Drug Me…		55	16	18	0	29	TAYLOR & FRANCIS LTD	ABINGDON	2-4 PARK SQUARE, MILTON PARK, ABINGDON OR14 4RN, OXON, ENGLAND	1388-0209	1744-5116
J	English	Article	2014	10.1016/j.jep.2014.08.044	√	4.36	25219605	huang-lian-jie-du decoction	Rat	CYP1A2,CYP2C6,CYP2D2,CYP2E1 andCYP3A1		total flavonoids and alkaloids exibited strong inhibition on rat CYP isoenzymes activities. Total flavonoids exhibited different inhibitory effects on CYPs activities with an order of CYP3A1＞CYP2C6＞CYP2E1＞CYP1A2＞CYP2D2, and the values of IC50 were 4.24, 8.16, 17.56,19.03, 29.51 μg/mL, respectively. Total alkaloids possessed similar inhibition on CYPs and could strongly inhibit the activity of CYP…	in vitro (rat liver microsomes), LC-MS/MS		Inhibiton of cytochrome P450 isoenzymes and P-gp activity by multiple extracts of Huang-Lian-Jie-Du decoction	Ethnopharmacological relevance: Huang-Lian-Jie-Du-Decotion (HLJDD), an important traditional Chinese medicine formula, has been used for various diseases in clinical practice, and thus has high potential to induce cytochrome P450 (CYP) isoenzymes/P-glycoprotein (P-gp) mediated herb-drug interactions (HDIs) with other co-administered drugs. The purpose of this study was to investigate the in vitro…		JOURNAL OF ETHNOPHARMACOLOGY	Plant Sciences; Chemistry, Medicinal; Integrative & Complementary Medicine; Pharmacology & Pharmacy	Plant Sciences; Pharmacology & Pharmacy; Integrative & Complementary Medicine	Wang, Y; Jiang, YM; Wang, YT; Kang, JW; Yu, T; Zhao, HY; Bian, BL; Huang, M; Bi, HC	Wang, Ying; Jiang, Yi-Ming; Wang, Yong-Tao; Kang, Jun-Wei; Yu, Tao; Zhao, Hai-Yu; Bian, Bao-Lin; Huang, Min; Bi, Hui-Chang							Huang-Lian-Jie-Du-Decotion (HLJDD); Cytochrome P450 isoenzymes; P-gp; Herb-drug interactions; Inhibition	OREN-GEDOKU-TO; DRUG-INTERACTIONS; IN-VITRO; RAT-LIVER; SALVIA-MILTIORRHIZA; CYP3A4 INHIBITION; TANG EXTRACT; CANCER-CELLS; GLYCOPROTEIN; METABOLISM	[Wang, Ying; Jiang, Yi-Ming; Wang, Yong-Tao; Kang, Jun-Wei; Yu, Tao; Huang, Min; Bi, Hui-Chang] Guangzhou Univ City, Sun Yatsen Univ, Sch Pharmaceut Sci, Guangzhou 510006, Guangdong, Peoples R China; [Zhao, Hai-Yu; Bian, Bao-Lin] China Acad, Chinese Med Sci, Inst Chinese Mat Med, Beijing 100700, Peoples R China	China	Bi, HC (corresponding author), Guangzhou Univ City, Sun Yatsen Univ, Sch Pharmaceut Sci, 132 Waihuan Dong Rd, Guangzhou 510006, Guangdong, Peoples R China.	bihchang@mail.sysu.edu.cn	Wang, Yongtao/AAA-3737-2021	Wang, Yongtao/0000-0002-5640-4720	Key Projects in the National Science & Technology Pillar Program [2008BAI51B02]; Opening Project of Guangdong Provincial Key Laboratory of New Drug Design and Evaluation [2011A060901014]; Fundamental Research Funds for the Central UniversitiesFundamental Research Funds for the Central Universities [13ykpy08]	The work was financially supported by Key Projects in the National Science & Technology Pillar Program (No. 2008BAI51B02), the Opening Project of Guangdong Provincial Key Laboratory of New Drug Design and Evaluation (Grant: 2011A060901014), and the Fundamental Research Funds for the Central Universities (No.: 13ykpy08).		46	13	14	1	45	ELSEVIER IRELAND LTD	CLARE	ELSEVIER HOUSE, BROOKVALE PLAZA, EAST PARK SHANNON, CO, CLARE, 00000, IRELAND	0378-8741
J	English	Article	2016	10.3390/molecules21050597	√	4.411	27164071	radix rehmanniae (rr), fructus schisandrae (fs), radix bupleuri (rb) and fructus gardeniae (fg)	Human	CYP3A4	clozapine	FG, RR and RB showed negligible inhibitory effects in both in vitro systems;The FS extract affected CYP activity with varying potency; its_x000D_ effect on CYP 3A4-catalyzed clozapine oxidation was relatively strong	in vitro (human liver microsomes),HPLC		In Vitro Effects of Concomitant Use of Herbal Preparations on Cytochrome P450s Involved in Clozapine Metabolism	Herbal supplements are increasingly used in psychiatric practice. Our epidemiological study has identified several herbal preparations associated with adverse outcomes of antipsychotic therapy. In this study, we evaluated the in vitro effects of four herbal preparations-Radix Rehmanniae (RR), Fructus Schisandrae (FS), Radix Bupleuri (RB) and Fructus Gardeniae (FG)-on cytochrome P450s (CYPs) invol…		MOLECULES	Biochemistry & Molecular Biology; Chemistry, Multidisciplinary	Biochemistry & Molecular Biology; Chemistry	Wang, W; Tian, DD; Zhang, ZJ	Wang, Wei; Tian, Dan-Dan; Zhang, Zhang-Jin							herb-drug interaction; clozapine; human liver microsomes; recombinant CYPs	SCHISANDRA-CHINENSIS; GARDENIAE FRUCTUS; MEDICINES; EXTRACT	[Wang, Wei; Tian, Dan-Dan; Zhang, Zhang-Jin] Univ Hong Kong, LKS Fac Med, Sch Chinese Med, 10 Sassoon Rd, Pokfulam, Hong Kong, Peoples R China	China	Zhang, ZJ (corresponding author), Univ Hong Kong, LKS Fac Med, Sch Chinese Med, 10 Sassoon Rd, Pokfulam, Hong Kong, Peoples R China.	wwei0825@gmail.com; tiandd86@hotmail.com; zhangzj@hku.hk	Tian, Dandan/I-3988-2015	Tian, Dan-Dan/0000-0002-8270-7119	Health and Medical Research Fund (HMRF) of Hong Kong [011138]	This study was supported by the Health and Medical Research Fund (HMRF) of Hong Kong (011138). None of the authors of the study have conflicts of interest.		30	0	0	0	8	MDPI	BASEL	ST ALBAN-ANLAGE 66, CH-4052 BASEL, SWITZERLAND	1420-3049
J	English	Article	2008	10.1055/s-2008-1074580	√	3.352	18612942	hoodia gordonii,an oxypregnane steroidal glycoside p57as3 (p57)	Human	CYP3A4		The compound inhibited CYP3A4 activity with an IC50 value of 45 μM, whereas the activity of CYP 1A2, 2C9 and 2D6 was not inhibited.	In Vitro (human liver microsomes),Fluorescence		In vitro metabok stability and intestinal transport of P57AS3 (P57) from Hoodia gordonii and its interaction with drug metabolizing enzymes	Hoodia gordonii, a succulent cactus-like plant growing in South Africa, has been used in traditional medicine for its appetite suppressant properties. Its use as a dietary supplement to promote weight loss has recently gained popularity. An oxypregnane steroidal glycoside P57AS3 (P57) is reported to be the active constituent of the sap extract responsible for anorexigenic activity. No information…		PLANTA MEDICA	Plant Sciences; Chemistry, Medicinal; Integrative & Complementary Medicine; Pharmacology & Pharmacy	Plant Sciences; Pharmacology & Pharmacy; Integrative & Complementary Medicine	Madgula, VLM; Avula, B; Pawar, RS; Shukla, YJ; Khan, IA; Walker, LA; Khan, SI	Madgula, Vamsi L. M.; Avula, Bharathi; Pawar, Rahul S.; Shukla, Yatin J.; Khan, Ikhlas A.; Walker, Larry A.; Khan, Shabana I.							Hoodio gordonii; asclepiadaceae; P57; metabolic stability; CYP inhibition; intestinal transport	APPETITE-SUPPRESSANT; CELL MONOLAYERS; CACO-2; EFFLUX; ABSORPTION; PREDICTION; RESISTANCE; BARRIER; LINE	[Madgula, Vamsi L. M.; Avula, Bharathi; Pawar, Rahul S.; Khan, Ikhlas A.; Walker, Larry A.; Khan, Shabana I.] Univ Mississippi, Sch Pharm, Natl Ctr Nat Prod Res, University, MS 38677 USA; [Shukla, Yatin J.; Khan, Ikhlas A.] Univ Mississippi, Sch Pharm, Dept Pharmacognosy, University, MS 38677 USA; [Walker, Larry A.] Univ Mississippi, Sch Pharm, Dept Pharmacol, University, MS 38677 USA	USA	Khan, SI (corresponding author), Univ Mississippi, Sch Pharm, Natl Ctr Nat Prod Res, University, MS 38677 USA.	skhan@olemiss.edu	Khan, Ikhlas/AAA-1829-2020; Khan, Ikhlas/AAA-1490-2020; shukla, yatin j/J-4894-2012; Pawar, Rahul S/B-4712-2008		USDAUnited States Department of Agriculture (USDA); Agriculture Research Service Specific Cooperative Agreement [586408-2-0009]; FDAUnited States Department of Health & Human Services [FD-U-002071-01]	We thank Mr. John Trott for excellent technical help. USDA, Agriculture Research Service Specific Cooperative Agreement No 586408-2-0009 and FDA, FD-U-002071-01 is acknowledged for partial Support of this work.		27	15	15	0	5	GEORG THIEME VERLAG KG	STUTTGART	RUDIGERSTR 14, D-70469 STUTTGART, GERMANY	0032-0943	1439-0221
J	English	Article	2007	10.1016/j.fct.2007.05.023	√	6.023	17681658	ginkgo biloba extract	Rat	CYP1A2	theophylline	These results demonstrate that GBE pretreatment increased CYP1A2 metabolic activity and the clearance of theophylline in rats.	in vivo, HPLC		Herb-drug interactions: Effect of Ginkgo biloba extract on the pharmacokinetics of theophylline in rats	Herbal medicines have received great attention as alternative medicines in recent years and are also referred to as a dietary supplement or health food. Ginkgo biloba extract (GBE) is one of the most popular herbal medicines. However, little is known about the metabolic interactions between GBE and clinically used drugs. This study attempted to investigate the effect of GBE on the pharmacokinetic…		FOOD AND CHEMICAL TOXICOLOGY	Food Science & Technology; Toxicology	Food Science & Technology; Toxicology	Tang, JL; Sun, J; Zhang, YQ; Li, L; Cui, FD; He, ZG	Tang, Jingling; Sun, Jin; Zhang, Yongqiang; Li, Lin; Cui, Fude; He, Zhonggui							cytochrome p450; Ginkgo biloba extract; interaction; pharmacokinetics; rats; theophylline	METABOLIZING-ENZYMES; CYTOCHROME-P450; DISEASE; LIVER; BIOTRANSFORMATION; PARAXANTHINE; THEOBROMINE; FLAVONOIDS; INDUCTION; INDUCERS	Shenyang Pharmaceut Univ, Sch Pharm, Dept Biopharmaceut, Shenyang 110016, Peoples R China	China	He, ZG (corresponding author), Shenyang Pharmaceut Univ, Sch Pharm, Dept Biopharmaceut, Mailbox 59,103 Wenhua Rd, Shenyang 110016, Peoples R China.	hezhgui@mail.sy.ln.cn						33	45	47	0	5	PERGAMON-ELSEVIER SCIENCE LTD	OXFORD	THE BOULEVARD, LANGFORD LANE, KIDLINGTON, OXFORD OX5 1GB, ENGLAND	0278-6915	1873-6351
J	English	Article	2017	10.3390/molecules22071241	√	4.411	28737724	hedera helix extracts	Human	CYP2C8,CYP2C19	CYP1A2 Phenacetin CYP2A6 Coumarin CYP2C8 Paclitaxe CYP2C9 Diclofenac CYP2C19 Mephenytoin CYP2D6 Dextromethorphan CYP3A4 Midazolam	H. helix showed significant inhibitory effects on CYP2C8, CYP2C19 and CYP2D6 in a concentration-dependent manner	in vitro (A cocktail probe assay, human liver microsomes)	respiratory problems	Time-dependent Inhibition of CYP2C8 and CYP2C19 by Hedera helix Extracts, A Traditional Respiratory Herbal Medicine	The extract of Hedera helix L. (Araliaceae), a well-known folk medicine, has been popularly used to treat respiratory problems, worldwide. It is very likely that this herbal extract is taken in combination with conventional drugs. The present study aimed to evaluate the effects of H. helix extract on cytochrome P450 (CYP) enzyme-mediated metabolism to predict the potential for herb-drug interacti…		MOLECULES	Biochemistry & Molecular Biology; Chemistry, Multidisciplinary	Biochemistry & Molecular Biology; Chemistry	Rehman, SU; Kim, IS; Choi, MS; Kim, SH; Zhang, YH; Yoo, HH	Rehman, Shaheed Ur; Kim, In Sook; Choi, Min Sun; Kim, Seung Hyun; Zhang, Yonghui; Yoo, Hye Hyun							Hedera helix; Araliaceae; CYP inhibition; human liver microsomes; herb-drug interaction	MECHANISM-BASED INACTIVATION; ALPHA-HEDERIN; IN-VITRO; CYTOCHROME-P450 ENZYMES; DRUG-INTERACTIONS; SUPPRESSION; CANDIDATE; DYNAMICS	[Rehman, Shaheed Ur] COMSATS Inst Informat Technol, Dept Pharm, Abbottabad 22060, Pakistan; [Kim, In Sook; Choi, Min Sun; Yoo, Hye Hyun] Hanyang Univ, Inst Pharmaceut Sci & Technol, Ansan 15588, Gyeonggi Do, South Korea; [Kim, In Sook; Choi, Min Sun; Yoo, Hye Hyun] Hanyang Univ, Coll Pharm, Ansan 15588, Gyeonggi Do, South Korea; [Kim, Seung Hyun] Yonsei Univ, Yonsei Inst Pharmaceut Sci, Coll Phar…	China	Yoo, HH (corresponding author), Hanyang Univ, Inst Pharmaceut Sci & Technol, Ansan 15588, Gyeonggi Do, South Korea.; Yoo, HH (corresponding author), Hanyang Univ, Coll Pharm, Ansan 15588, Gyeonggi Do, South Korea.	dr.shaheedmarwat@yahoo.com; kis@hanyang.ac.kr; chm2456@hanyang.ac.kr; kimsh11@yonsei.ac.kr; zhangyh@mails.tjmu.edu.cn; yoohh@hanyang.ac.kr			National Research Foundation of KoreaNational Research Foundation of Korea [NRF-2016K1A3A1A20005958]	This work was supported by the research grant through the National Research Foundation of Korea (NRF-2016K1A3A1A20005958).		29	2	2	1	6	MDPI	BASEL	ST ALBAN-ANLAGE 66, CH-4052 BASEL, SWITZERLAND		1420-3049
J	English	Article	2016	10.3390/molecules21070891	√	4.411	27399660	newbouldia laevis and cassia abbreviata	Human	CYP1A2,_x000D_ CYP2C9,CYP2C19		Newbouldia laevis inhibited CYP1A2, CYP2C9, and CYP2C19 enzyme activities,Cassia abbreviata inhibited CYP1A2, CYP2C9, and CYP2C19 enzyme activities	In Vitro (Fluorescence),UPLC-MS		In Vitro Reversible and Time-Dependent CYP450 Inhibition Profiles of Medicinal Herbal Plant Extracts Newbouldia laevis and Cassia abbreviata: Implications for Herb-Drug Interactions	This study evaluated the effects of Newbouldia laevis and Cassia abbreviata extracts on CYP450 enzyme activity. Recombinant CYP450 enzyme and fluorogenic substrates were used for evaluating inhibition, allowing the assessment of herb-drug interactions (HDI). Phytochemical fingerprinting was performed using UPLC-MS. The herbal extracts were risk ranked for HDI based on the IC50 values determined f…		MOLECULES	Biochemistry & Molecular Biology; Chemistry, Multidisciplinary	Biochemistry & Molecular Biology; Chemistry	Thomford, NE; Dzobo, K; Chopera, D; Wonkam, A; Maroyi, A; Blackhurst, D; Dandara, C	Thomford, Nicholas Ekow; Dzobo, Kevin; Chopera, Denis; Wonkam, Ambroise; Maroyi, Alfred; Blackhurst, Dee; Dandara, Collet							time-dependent inhibition (TDI); CYP450; IC50; Newbouldia laevis; Cassia abbreviata; rCYP	CYTOCHROME-P450; IDENTIFICATION; POLYPHENOLS; METABOLISM; THERAPY; CONDUCT; ENZYMES	[Thomford, Nicholas Ekow; Wonkam, Ambroise; Dandara, Collet] Univ Cape Town, Div Human Genet, Dept Pathol, Fac Hlth Sci, Anzio Rd, ZA-7925 Cape Town, South Africa; [Thomford, Nicholas Ekow; Wonkam, Ambroise; Dandara, Collet] Univ Cape Town, Inst Infect Dis & Mol Med, Fac Hlth Sci, Anzio Rd, ZA-7925 Cape Town, South Africa; [Thomford, Nicholas Ekow] Univ Cape Coast, Sch Med Sci, Cape Coast, Pmb, G…	South Africa	Dandara, C (corresponding author), Univ Cape Town, Div Human Genet, Dept Pathol, Fac Hlth Sci, Anzio Rd, ZA-7925 Cape Town, South Africa.; Dandara, C (corresponding author), Univ Cape Town, Inst Infect Dis & Mol Med, Fac Hlth Sci, Anzio Rd, ZA-7925 Cape T	thmnic023@myuct.ac.za; kd.dzobo@uct.ac.za; denis.chopera@uct.ac.za; ambroise.wonkam@uct.ac.za; amaroyi@ufh.ac.za; dee.blackhurst@uct.ac.za; collet.dandara@uct.ac.za	Thomford, Nicholas Ekow/L-4481-2019; Collet, Dandara/D-1978-2009	Thomford, Nicholas Ekow/0000-0002-3152-5817; Collet, Dandara/0000-0002-5925-4895; Maroyi, Alfred/0000-0001-7965-3415	National Research Foundation (NRF); NRF	Research reported in this publication was supported by the National Research Foundation (NRF) under an Indigenous Knowledge Systems Research Grant. The views and opinions expressed are not those of the NRF but of the authors of the material published. NET is funded by an NRF grant-holder linked bursary.		44	11	11	0	2	MDPI	BASEL	ST ALBAN-ANLAGE 66, CH-4052 BASEL, SWITZERLAND		1420-3049
J	English	Article	2019	10.1080/13880209.2019.1656257	√	3.503	31456483	kaempferitrin	Human	CYP1A2, 3A4, 2C9		KF inhibited the activity of CYP1A2, 3A4, and 2C9, with IC50 values of 20.56, 13.87, and 14.62 lM, respectively, but that other CYP isoforms were not affected.	in vitro (human liver microsomes),HPLC		In vitro inhibitory effects of kaempferitrin on human liver cytochrome P450 enzymes	Context: Kaempferitrinis (KF) is a bioactive flavonoid and possesses numerous pharmacological activities. However, whether KF affects the activity of human liver cytochrome P450 (CYP) enzymes remains unclear. Objective: This study investigates the effects of KF on eight major CYP isoforms in human liver microsomes (HLMs). Materials and methods: In vitro, HLMs were used to investigate the inhibito…		PHARMACEUTICAL BIOLOGY	Plant Sciences; Medical Laboratory Technology; Pharmacology & Pharmacy	Plant Sciences; Medical Laboratory Technology; Pharmacology & Pharmacy	Zhang, N; Liu, J; Chen, ZX; Dou, WW	Zhang, Ning; Liu, Jing; Chen, Zhixia; Dou, Wenwen							Herb-drug interaction	DRUG-INTERACTIONS; MICROSOMES; RAT; METABOLISM; APOPTOSIS	[Zhang, Ning] Yidu Cent Hosp Weifang, Dept Neonatol, 4138 South Linglongshan Rd, Weifang 262500, Shandong, Peoples R China; [Liu, Jing] Yidu Cent Hosp Weifang, Dept Pediat Med, Weifang, Shandong, Peoples R China; [Chen, Zhixia] Yidu Cent Hosp Weifang, Dept Orthopaed, Weifang, Shandong, Peoples R China; [Dou, Wenwen] Weifang Med Univ, Affiliated Hosp, Dept Infect Dis, 2428 Yuhe Rd, Weifang 261031,…	China	Zhang, N (corresponding author), Yidu Cent Hosp Weifang, Dept Neonatol, 4138 South Linglongshan Rd, Weifang 262500, Shandong, Peoples R China.; Dou, WW (corresponding author), Weifang Med Univ, Affiliated Hosp, Dept Infect Dis, 2428 Yuhe Rd, Weifang 26103	mipeicue957@163.com; wenwen_dou06@163.com			Projects of Medicine and Health Science Technology Development Program in Shandong province [2017WS849, 2017WS777]	This study was funded by Projects of Medicine and Health Science Technology Development Program in Shandong province [No. 2017WS849, No. 2017WS777].		33	7	7	1	5	TAYLOR & FRANCIS LTD	ABINGDON	2-4 PARK SQUARE, MILTON PARK, ABINGDON OR14 4RN, OXON, ENGLAND	1388-0209	1744-5116
J	English	Article	2014	10.18433/J3902H	√	2.327	25224344	leisure and medicinal teas	Human	CYP3A4,CYP2D6		The medicinal Chinese teas were generally more inhibitory towards CYP3A4 compared to the CYP2D6 isozymes, and the aqueous extracts displayed more potency than the alcoholic extracts.	in vitro, fluorescence		Cytochrome P450 3A4 and 2D6-Mediated Metabolism of Leisure and Medicinal Teas	PURPOSE: Thirty-five commercially available Camellia sinensis (black and green) and herbal leisure teas and an assortment of Traditional Chinese medicinal teas were randomly selected and examined for their potential to inhibit the drug metabolizing enzyme cytochrome P450 3A4 (CYP3A4). The study was then extended to examine CYP2D6*1 and CYP2D6*10. METHODS: Microtiter fluorometric assays were utili…		JOURNAL OF PHARMACY AND PHARMACEUTICAL SCIENCES	Pharmacology & Pharmacy	Pharmacology & Pharmacy	Tam, TW; Liu, R; Saleem, A; Arnason, JT; Krantis, A; Foster, BC	Tam, Teresa W.; Liu, Rui; Saleem, Ammar; Arnason, John Thor; Krantis, Anthony; Foster, Brian C.								HERB-DRUG INTERACTIONS; ANTIOXIDANT ACTIVITY; FLAVONOIDS; POLYPHENOLS; INHIBITION; CATECHINS	[Tam, Teresa W.; Liu, Rui; Krantis, Anthony; Foster, Brian C.] Univ Ottawa, Dept Cellular & Mol Med, Ottawa, ON, Canada; [Tam, Teresa W.; Liu, Rui; Saleem, Ammar; Arnason, John Thor; Krantis, Anthony; Foster, Brian C.] Univ Ottawa, Ctr Res Biopharmaceut & Biotechnol, Ottawa, ON, Canada; [Foster, Brian C.] Hlth Canada, Therapeut Prod Directorate, Ottawa, ON K1A 0L2, Canada	Canada	Foster, BC (corresponding author), Univ Ottawa, Dept Cellular & Mol Med, Ottawa, ON, Canada.	bfoste2@uottawa.ca			Therapeutic Products Directorate, Health Canada	Funding was provided in part by the Therapeutic Products Directorate, Health Canada.		32	7	7	0	2	CANADIAN SOC PHARMACEUTICAL SCIENCES	EDMONTON	3118 DENTISTRY-PHARMACY CENTRE UNIV ALBERTA CAMPUS, EDMONTON, ALBERTA T6G2N8, CANADA		1482-1826
J	English	Article	2004	10.1016/j.lfs.2003.07.049	√	5.037	14741731	thonningia sanguinea (t. s.)	Rat	CYP2E1,CYP1A2,CYP3A1,CYP3A2		While T. S. did not have any significant effect on microsomal glutathione S-transferase activity, it inhibited p-nitrophenol hydroxylase (PNPH, CYP2E1) and 7-methoxyresorufin O-demethylase (MROD, CYP 1A2) activities by 37% and 32% respectively at 12 h post-T. S. administration. PNPH, erythromycin N-demethylase (ERDM, CYP 3A1/2) and MROD activities were inhibited by 28 –36% 24 h after T. S. inject…	in vivo (rat liver monooxygenase)		Selective suppression of cytochrome P450 gene expression by the medicinal herb, Thonningia sanguinea in rat liver	The effect of the administration of Thonningia sanguinea (T. S.) on the abundance of individual components of the cytochrome P450 monooxygenase enzyme was examined using Western blotting and competitive reverse-transcriptase-polymerase chain reaction (RT-PCR). We also investigated the time-course of inhibition of T. S. on drug metabolizing enzymes. A single intraperitoneal dose of T. S. extract (…		LIFE SCIENCES	Medicine, Research & Experimental; Pharmacology & Pharmacy	Research & Experimental Medicine; Pharmacology & Pharmacy	Gyamfi, MA; Tanaka, T; Aniya, Y	Gyamfi, MA; Tanaka, T; Aniya, Y							antioxidant; cytochrome P450; gene expression; inhibition; medicinal herb; T. sanguinea; time-course	ARYL-HYDROCARBON RECEPTOR; PREGNANE-X-RECEPTOR; DIALLYL SULFIDE; MOUSE-LIVER; C REDUCTASE; JOHNS WORT; ENZYMES; MICROSOMES; P450; INHIBITION	Univ Ryukyus, Fac Med, Grad Sch Hlth Sci, Lab Phys & Pharmacol, Okinawa 9030215, Japan; Univ Ryukyus, Fac Med, Dept Biochem, Okinawa 9030215, Japan	Japan	Aniya, Y (corresponding author), Univ Ryukyus, Fac Med, Grad Sch Hlth Sci, Lab Phys & Pharmacol, Okinawa 9030215, Japan.	yaniya@med.u-ryukyu.ac.jp						45	5	5	0	1	PERGAMON-ELSEVIER SCIENCE LTD	OXFORD	THE BOULEVARD, LANGFORD LANE, KIDLINGTON, OXFORD OX5 1GB, ENGLAND	0024-3205	1879-0631
J	English	Article	2014		√	0.249	PMID-23	aconitine (ac) is a highly toxic diester-diterpene alkaloid from aconitum species of the ranunculaceae family.	Rat	CYP1A2,CYP2C19 andCYP3A4		Our study showed that treatment with multiple doses of AC had inductive effect on rat CYP1A2. However, AC had significant inhibition effect on CYP2C19 and CYP3A4 enzyme activities after multiple doses of AC treatment.	in vivo (cocktail probe drugs), HPLC		Effect of Aconitine on Three Cytochrome P450 Isoforms in Rats	Aconitine (AC) is a highly toxic diester-diterpene alkaloid from Aconitum species of the Ranunculaceae family. The purpose of this study was to find out whether AC influences the effect on rat cytochrome P450 (CYP) enzymes (CYP1A2, CY'P2C19 and CYP3A4) by using cocktail probe drugs in vivo. A cocktail solution at a dose of 5 mL/kg, which contained phenacetin (20 mg/kg), omeprazole (20 mg/kg) and …		LATIN AMERICAN JOURNAL OF PHARMACY	Pharmacology & Pharmacy	Pharmacology & Pharmacy	Hu, ML; Zheng, SL; Ye, Q	Hu, Ming-lei; Zheng, Shuang-li; Ye, Qiang							Aconitine; Cytochrome P450 (CYP); Herb-drag interactions	DRUG-DRUG INTERACTIONS; INHIBITION; METABOLISM; ENZYMES; IMPACT; GENE	[Hu, Ming-lei] Wenzhou Peoples Hosp, Wenzhou 325000, Peoples R China; [Zheng, Shuang-li] Wenzhou Med Univ, Affiliated Hosp 2, Wenzhou 325000, Peoples R China; [Ye, Qiang] Wenzhou Med Univ, Affiliated Hosp 1, Wenzhou 325000, Peoples R China	China	Ye, Q (corresponding author), Wenzhou Med Univ, Affiliated Hosp 1, Wenzhou 325000, Peoples R China.	yeqiang11111@163.com						20	2	2	1	8	COLEGIO FARMACEUTICOS PROVINCIA DE BUENOS AIRES	LA PLATA	DEPT CIENTIFICO, CALLE 5 NO 966, LA PLATA, 00000, ARGENTINA	0326-2383
J	English	Article	2019	10.1080/00498254.2018.1558309	√	1.908	30557096	catalpol	Human	CYP3A4,CYP2E1, andCYP2C9		The results indicated that catalpol could inhibit the activity of CYP3A4, CYP2E1, and CYP2C9, with IC50 values of 14.27, 22.4, and 14.69 μM, respectively, but that other CYP isoforms were not affected.	in vitro (human liver microsomes),HPLC		Effects of catalpol on the activity of human liver cytochrome P450 enzymes	1. Catalpol possesses numerous pharmacological activities, and however, little data available for the effects of catalpol on the activity of human liver cytochrome P450 (CYP) enzymes. 2. This study investigates the inhibitory effects of catalpol on the main human liver CYP isoforms. In this study, the inhibitory effects of catalpol on the eight human liver CYP isoforms 1A2, 2A6, 2E1, 2D6, 2C9, 2C…		XENOBIOTICA	Pharmacology & Pharmacy; Toxicology	Pharmacology & Pharmacy; Toxicology	Liu, L; Cao, XG; Li, TX; Li, XH	Liu, Lu; Cao, Xiangang; Li, Tingxin; Li, Xiaohua							Catalpol; herb-drug interaction	DRUG-DRUG INTERACTION; IN-VITRO; RAT PLASMA; LC-MS; PHARMACOKINETICS; INHIBITION; CURCULIGOSIDE; INFLAMMATION; MICROSOMES; INDUCTION	[Liu, Lu; Li, Xiaohua] Shanghai Univ TCM, Peoples Hosp 7, Dept Endocrinol, 358 Datong Rd, Shanghai 200137, Peoples R China; [Cao, Xiangang] Yidu Cent Hosp Weifang, Dept Infect Dis, Weifang, Peoples R China; [Li, Tingxin] Sichuan Acad Med Sci, Hlth Management Ctr, Chengdu 610072, Sichuan, Peoples R China; [Li, Tingxin] Sichuan Prov Peoples Hosp, Chengdu 610072, Sichuan, Peoples R China	China	Li, XH (corresponding author), Shanghai Univ TCM, Peoples Hosp 7, Dept Endocrinol, 358 Datong Rd, Shanghai 200137, Peoples R China.; Li, TX (corresponding author), Sichuan Acad Med Sci, Hlth Management Ctr, Chengdu 610072, Sichuan, Peoples R China.; Li, T	haide216398644@163.com; xiaohua_li16@163.com			Talent-development Project of Pudong Health and Family Planning Commission of Shanghai [PWRd 2014-16]; Shanghai Municipal Commission of Health and Family Planning [20184Y0190, 201540126]	This study was funded by Talent-development Project of Pudong Health and Family Planning Commission of Shanghai [PWRd 2014-16], and Shanghai Municipal Commission of Health and Family Planning [20184Y0190, 201540126].		40	5	5	1	10	TAYLOR & FRANCIS LTD	ABINGDON	2-4 PARK SQUARE, MILTON PARK, ABINGDON OR14 4RN, OXON, ENGLAND	0049-8254	1366-5928
J	English	Article	2017	10.1186/s12906-017-2028-1	√	3.659	29202738	three european mistletoe products (helixor® a, helixor® m and helixor® p from mistletoe grown on firs,apple trees and pines, respectively)	Human	CYP 1A2, 2A6, 2B6, 2C8, 2C9, 2C19, 2D6, 2E1, and 3A4		——（Major inhibition did not occur in any of the CYP marker reactions. For some CYP isoenzymes, a minor or intermediate inhibition could be observed, but without dose effect relationship. Induction activity (≥ 1.5-fold increase) was not found with any of the three mistletoe products.）	in vitro (human liver microsomes)		Effects of mistletoe products on pharmacokinetic drug turnover by inhibition and induction of cytochrome P450 activities	Background: European mistletoe (Viscum album) products used in cancer therapy are frequently combined with other anti-cancer-drugs. Hence, potential herb-drug interactions have become a major safety concern in mistletoe therapy. Methods: Three European mistletoe products (Helixor((R)) A, Helixor((R)) M and Helixor((R)) P from mistletoe grown on firs, apple trees and pines, respectively) were test…		BMC COMPLEMENTARY AND ALTERNATIVE MEDICINE	Integrative & Complementary Medicine	Integrative & Complementary Medicine	Schink, M; Dehus, O	Schink, Michael; Dehus, Oliver							Cancer; Cytochrome P450; Helixor((R)); Interaction; Mistletoe; Viscum album	COMPARING ADDITIONAL TREATMENT; THISTLE SILYBUM-MARIANUM; STAGE BREAST-CANCER; ST-JOHNS-WORT; VISCUM-ALBUM; EXTRACTS; P450	[Schink, Michael; Dehus, Oliver] Helixor Heilmittel GmbH, D-72348 Rosenfeld, Germany	Germany	Schink, M (corresponding author), Helixor Heilmittel GmbH, D-72348 Rosenfeld, Germany.	mschink@helixor.de			Helixor Heilmittel GmbH, Rosenfeld, Germany	The studies were sponsored by Helixor Heilmittel GmbH, Rosenfeld, Germany.		25	4	5	0	7	BMC	LONDON	CAMPUS, 4 CRINAN ST, LONDON N1 9XW, ENGLAND	1472-6882
J	English	Article	2018	10.1155/2018/7462839	√	2.629	29977317	cellgevity	Rat	CYP2B1,CYP2B2,CYP3A4,CYP2C9		Te supplement signifcantly inhibited rat CYP2B1/2B2 (LDT 92.4%; HDT 100%), CYP3A4 (LDT81.2%; HDT 71.7%), and CYP2C9 (LDT 21.7%; HDT 28.5%) while it had no signifcant inhibitory efect on CYPs 1A1/1A2, CYP1A2, and CYP2D6.	in vitro ( probe substrates and spectroscopic and_x000D_ high-performance liquid chromatographic methods),HPLC		In Vitro Antioxidant Potential and Effect of a Glutathione-Enhancer Dietary Supplement on Selected Rat Liver Cytochrome P450 Enzyme Activity	Background. There is considerable evidence that many people take dietary supplements including those of herbal origin as an alternative therapy to improve their health. One such supplement, with an amalgam of constituents, is CellGevity (R). However, the effect of this dietary supplement on drug-metabolizing enzymes is poorly understood, as it has not been studied extensively. Therefore, we inves…		EVIDENCE-BASED COMPLEMENTARY AND ALTERNATIVE MEDICINE	Integrative & Complementary Medicine	Integrative & Complementary Medicine	N'guessan, BB; Amponsah, SK; Dugbartey, GJ; Awuah, KD; Dotse, E; Aning, A; Kukuia, KKE; Asiedu-Gyekye, IJ; Appiah-Opong, R	N'guessan, Benoit B.; Amponsah, Seth K.; Dugbartey, George J.; Awuah, Kwabena D.; Dotse, Eunice; Aning, Abigail; Kukuia, Kennedy K. E.; Asiedu-Gyekye, Isaac J.; Appiah-Opong, Regina								SPECIES-DIFFERENCES; MILK THISTLE; METABOLISM; RESVERATROL; INHIBITION; CURCUMIN; DRUG; TRANSFERASE; CONSTITUENT; WARFARIN	[N'guessan, Benoit B.; Amponsah, Seth K.; Dugbartey, George J.; Awuah, Kwabena D.; Kukuia, Kennedy K. E.; Asiedu-Gyekye, Isaac J.] Univ Ghana, Sch Pharm, Dept Pharmacol & Toxicol, Coll Hlth Sci, Legon, Ghana; [Dotse, Eunice; Aning, Abigail; Appiah-Opong, Regina] Univ Ghana, Coll Hlth Sci, Noguchi Mem Inst Med Res, Dept Clin Pathol, Legon, Ghana	Ghana	Amponsah, SK (corresponding author), Univ Ghana, Sch Pharm, Dept Pharmacol & Toxicol, Coll Hlth Sci, Legon, Ghana.	skamponsah@ug.edu.gh	KUKUIA, KENNEDY KWAMI EDEM/N-1645-2013; Kukuia, Kennedy Kwami Edem/AAD-4352-2021; N'guessan, Benoit Banga/AAH-6421-2020; Dotse, Eunice/AAA-1796-2019	KUKUIA, KENNEDY KWAMI EDEM/0000-0003-2948-9615; N'guessan, Benoit Banga/0000-0002-0749-2218; Dotse, Eunice/0000-0002-1118-6942; Appiah-Opong, Regina/0000-0003-4219-7107				42	3	3	0	3	HINDAWI LTD	LONDON	ADAM HOUSE, 3RD FLR, 1 FITZROY SQ, LONDON, W1T 5HF, ENGLAND	1741-427X	1741-4288
J	English	Article	2019	10.1159/000502172	√	2.547	31587003	cynaroside	Human	CYP1A2, 3A4, and 2C9		The results showed that cynaroside inhibited the activity of CYP1A2, 3A4, and 2C9, with IC50 values of 21.74, 15.88, and 16.58 μmol/L, respectively	in vitro (human liver microsomes),HPLC		In vitro Inhibitory Effects of Cynaroside on Human Liver Cytochrome P450 Enzymes	Introduction: Cynaroside is a biological component isolated from Lonicera japonica Thunb, and it possesses numerous pharmacological activities. However, whether cynaroside affects the activity of human liver cytochrome P450 (CYP) enzymes remains unclear. The purpose of this study was to investigate the effects of cynaroside on 8 major CYP isoforms in human liver microsomes (HLMs). Methods: In thi…		PHARMACOLOGY	Pharmacology & Pharmacy	Pharmacology & Pharmacy	Wang, L; Ma, XJ; Wang, J; Li, C	Wang, Lei; Ma, Xiuju; Wang, Jing; Li, Chang							Herb-drug interaction; Cynaroside	MICROSOMES; METABOLISM; RATS; 1A2	[Wang, Lei; Li, Chang] Shanxian Cent Hosp, Dept Gen Surg, 1 Wenhua Rd, Heze 274300, Shandong, Peoples R China; [Ma, Xiuju] Shanxian Cent Hosp, Dept Pharm, Heze, Shandong, Peoples R China; [Wang, Jing] Shanxian Cent Hosp, Dept Crit Care Med, Heze, Shandong, Peoples R China	China	Li, C (corresponding author), Shanxian Cent Hosp, Dept Gen Surg, 1 Wenhua Rd, Heze 274300, Shandong, Peoples R China.	changxiafu79@163.com						27	3	3	0	7	KARGER	BASEL	ALLSCHWILERSTRASSE 10, CH-4009 BASEL, SWITZERLAND	0031-7012	1423-0313
J	English	Article	2019	10.5530/ijper.53.3s.97	√	0.686	PMID-11	syzygium cumini (s. cumini, sc)	Rat	CYP3A	Glipizide	Pre-treatment with S. cumini increased the AUC of GZ, which could be due to CYP3A inhibition observed in in-vitro analysis.	in vitro (rat liver microsomes),HPLC		Pharmacokinetic and Pharmacodynamics Interaction between Syzygium cumini and Glipizide: Role of Cytochrome P450 Enzyme	Background: Concomitant administration of herbs and synthetic drugs causes pharmacokinetic and pharmacodynamic interactions. Objectives: To investigate pharmacokinetic and pharmacodynamic interactions between Syzygium cumini (S. cumini, SC) and Glipizide (GZ) and the role of cytochrome P450 (CYP) enzymes in interaction. Methods: The effect of the aqueous seed extract of S. cumini (50 and 100 mu g…		INDIAN JOURNAL OF PHARMACEUTICAL EDUCATION AND RESEARCH	Education, Scientific Disciplines; Pharmacology & Pharmacy	Education & Educational Research; Pharmacology & Pharmacy	Chaudhari, S; Zambad, S; Ali, M	Chaudhari, Sugandha; Zambad, Shitalkumar; Ali, Mohammed							Herb-drug interactions; Type 2 diabetes mellitus; Pharmacokinetics; LCMS; CYP3A	HERB-DRUG INTERACTIONS; ANTIOXIDANTS; RATS	[Chaudhari, Sugandha] Dr LH Hiranandani Coll Pharm, Dept Pharmacol, CHM Campus, Ulhasnagar 421003, Maharashtra, India; [Zambad, Shitalkumar] Thincr Technol India Private Ltd, Pune, Maharashtra, India; [Ali, Mohammed] Jamia Hamdard, Phytochem Res Lab, Sch Pharmaceut Educ & Res, New Delhi, India	Iran,India	Chaudhari, S (corresponding author), Dr LH Hiranandani Coll Pharm, Dept Pharmacol, CHM Campus, Ulhasnagar 421003, Maharashtra, India.	chaudharisg@gmail.com						36	0	0	1	1	ASSOC PHARMACEUTICAL TEACHERS INDIA	BANGALORE	AL-AMEEN COLL PHARMACY, OPP LALBACH MAIN GATE, HOSUR MAIN RD, BANGALORE, 560 027, INDIA	0019-5464
J	English	Article	2018	10.1016/j.jsps.2018.02.024	√	4.33	29989011	thymoquinone	Human	CYP1A2,CYP2C9,CYP2D6 andCYP3A4	phenacetin for CYP1A2, tolbutamide for CYP2C9, dextromethorphan for CYP2D6, and testosterone for CYP3A4	in vitro (human liver microsomes)Results of the presented study presented that the metabolic activities of all the investigated CYP enzymes, viz. CYP1A2, CYP2C9, CYP2D6 and CYP3A4, were inhibited by TQ.	in vitro (human liver microsomes),HPLC		Inhibition of cytochrome P450 enzymes by thymoquinone in human liver microsomes	The aim of the present study was to investigate the potential effect of thymoquinone (TQ) on the metabolic activity of four major drug metabolizing enzymes in human liver microsomes, namely cytochrome P450 (CYP) 1A2, CYP2C9, CYP2D6 and CYP3A4. The inhibition of CYP enzymatic activities by TQ was evaluated by incubating typical substrates (phenacetin for CYP1A2, tolbutamide for CYP2C9, dextrometho…		SAUDI PHARMACEUTICAL JOURNAL	Pharmacology & Pharmacy	Pharmacology & Pharmacy	Albassam, AA; Ahad, A; Alsultan, A; Al-Jenoobi, FI	Albassam, Ahmed A.; Ahad, Abdul; Alsultan, Abdullah; Al-Jenoobi, Fahad I.							Thymoquinone; Cytochrome P450; Metabolism; Human liver microsomes	NIGELLA-SATIVA L.; HERBAL MEDICINES; METABOLIC-ACTIVITY; GENE-EXPRESSION; RAT-LIVER; OIL; EXTRACTION; RABBITS; DRUGS; SEEDS	[Albassam, Ahmed A.] Prince Sattam Bin Abdulaziz Univ, Dept Clin Pharm, Coll Pharm, Al Kharj, Saudi Arabia; [Ahad, Abdul; Al-Jenoobi, Fahad I.] King Saud Univ, Dept Pharmaceut, Coll Pharm, POB 2457, Riyadh 11451, Saudi Arabia; [Alsultan, Abdullah] King Saud Univ, Dept Clin Pharm, Coll Pharm, Riyadh, Saudi Arabia; [Alsultan, Abdullah] King Saud Univ Med City, Clin Pharmacokinet & Pharmacodynam Uni…	Saudi Arabia	Ahad, A (corresponding author), King Saud Univ, Dept Pharmaceut, Coll Pharm, POB 2457, Riyadh 11451, Saudi Arabia.	abdulahad20@yahoo.com	Al-Jenoobi, F I/E-6663-2016; Ahad, Abdul/L-8383-2015; Alsultan, Abdullah/K-1751-2019; Albassam, AA/AAN-9019-2020	Ahad, Abdul/0000-0002-8769-4564; Alsultan, Abdullah/0000-0002-7013-8369; Albassam, AA/0000-0002-9130-1639	deanship of scientific research; research center, college of pharmacy, King Saud UniversityKing Saud University	The authors extend their appreciation to the deanship of scientific research and the research center, college of pharmacy, King Saud University for funding this research.		31	6	6	2	12	ELSEVIER SCIENCE BV	AMSTERDAM	PO BOX 211, 1000 AE AMSTERDAM, NETHERLANDS	1319-0164	2213-7475
J	English	Article	2016	10.4103/0973-1296.192205	√	1.085	27867264	bangpungtongseong‑san (bptss; fangfengtongsheng‑san, bofu‑tsusho‑san), ojeok‑san (ojs; wuji‑san, goshaku‑san), and oyaksungi‑san (oysgs; wuyaoshungi‑san, uyakujyunki‑san)	Human	CYP1A2,CYP3A4,CYP2B6,CYP2C9,CYP2C19,CYP2D6, andCYP2E1	CYP1A2, CYP2D6, CYP2C19, and CYP2E1: 7‑ethoxy‑methyloxy‑3‑cyanocoumarin; CYP3A4: di (benzyloxymethoxy) fluorescein; CYP2B6 and CYP2C9: 7‑benzyloxy‑4‑trifluoromethylcoumarin	BPTSS inhibited the activities of CYP1A2, CYP2C19, CYP2E1; OJS and OYSGS inhibited the activity of CYP2D6; OJS inhibited the CYP1A2	In vitro (Vivid® CYP450 Screening Kits, fluorescence‑based and luminescence‑based enzyme assays),HPLC	Musculoskeletal Disorders	Traditional herbal formulas to as treatments for musculoskeletal disorders: Their inhibitory effects on the activities of human microsomal cytochrome p450s and udp-glucuronosyltransferases	Objective: The aim of this study was to assess the influence of traditional herbal formulas, including Bangpungtongseong-san (BPTSS; Fangfengtongsheng-san, Bofu-tsusho-san ), Ojeok-san (OJS; Wuji-san, Goshaku-san ), and Oyaksungi-san (OYSGS; Wuyaoshungi-san, Uyakujyunki-san ), on the activities of the human cytochrome P450s (CYP450s) and UDP-glucuronosyltransferases (UGTs), which are drug-metabol…		PHARMACOGNOSY MAGAZINE	Chemistry, Medicinal	Pharmacology & Pharmacy	Jin, SE; Seo, CS; Shin, HK; Ha, H	Jin, Seong Eun; Seo, Chang-Seob; Shin, Hyeun-Kyoo; Ha, Hyekyung							Cytochrome P450s; herb-drug interactions; traditional herbal formulas; UDP-glucuronosyltransferases	IN-VITRO; ACETAMINOPHEN; PHARMACOGENOMICS; MONOOXYGENASE; BOFUTSUSHOSAN; METABOLISM; EXPRESSION; OXIDATION; MEDICINE; ENZYMES	[Jin, Seong Eun; Seo, Chang-Seob; Shin, Hyeun-Kyoo; Ha, Hyekyung] Korea Inst Oriental Med, K Herb Res Ctr, 1672 Yuseongdae Ro, Daejeon, South Korea	South Korea	Ha, H (corresponding author), Korea Inst Oriental Med, K Herb Res Ctr, 1672 Yuseongdae Ro, Daejeon, South Korea.	hkha@kiom.re.kr		Ha, Hyekyung/0000-0002-7326-6366; Jin, Seong Eun/0000-0002-9224-0735	Construction of Scientific Evidences for Herbal Medicine Formulas from the Korea Institute of Oriental Medicine (KIOM) [K16251]; Evaluation of Herb-Drug Interactions from the Korea Institute of Oriental Medicine (KIOM) [K16252]	This research was supported by the grants Construction of Scientific Evidences for Herbal Medicine Formulas (K16251) and Evaluation of Herb-Drug Interactions (K16252) from the Korea Institute of Oriental Medicine (KIOM).		48	8	9	0	8	MEDKNOW PUBLICATIONS & MEDIA PVT LTD	MUMBAI	B-9, KANARA BUSINESS CENTRE, OFF LINK RD, GHAKTOPAR-E, MUMBAI, 400075, INDIA	0973-1296	0976-4062
J	English	Article	2020	10.1124/dmd.120.000087	√	3.922	32788161	cinnamaldehyde, 2-methoxycinnamaldehyde	Rat	CYP2A6	Cotinine	time-dependent inhibition of CYP2A6 by MCA and CA is a complex process involving multiple factors and mechanisms.	in vitro (Human Liver Microsomes, LC–MS/MS), in vivo		Mechanisms of Herb-Drug Interactions Involving Cinnamon and CYP2A6: Focus on Time-Dependent Inhibition by Cinnamaldehyde and 2-Methoxycinnamaldehyde	Information is scarce regarding pharmacokinetic-based herb-drug interactions (HDI) with trans-cinnamaldehyde (CA) and 2-methoxycinnamaldehyde (MCA), components of cinnamon. Given the presence of cinnamon in food and herbal treatments for various diseases, HDIs involving the CYP2A6 substrates nicotine and letrozole with MCA (K-S = 1.58 mu M; Hill slope = 1.16) and CA were investigated. The time-de…		DRUG METABOLISM AND DISPOSITION	Pharmacology & Pharmacy	Pharmacology & Pharmacy	Espiritu, MJ; Chen, J; Yadav, J; Larkin, M; Pelletier, RD; Chan, JM; Jeevan, BGC; Natesan, S; Harrelson, JP	Espiritu, Michael J.; Chen, Justin; Yadav, Jaydeep; Larkin, Michael; Pelletier, Robert D.; Chan, Jeannine M.; Jeevan, B. G. C.; Natesan, Senthil; Harrelson, John P.								NICOTINE C-OXIDATION; GENERAL FORCE-FIELD; CYTOCHROME-P450 ENZYMES; MOLECULAR-DYNAMICS; COVALENT MODIFICATION; NUMERICAL-METHOD; P450 3A4; INACTIVATION; BINDING; METABOLISM	[Espiritu, Michael J.; Larkin, Michael; Harrelson, John P.] Pacific Univ Oregon, Sch Pharm, 222 SE 8th Ave,Ste 451, Hillsboro, OR 97123 USA; [Chen, Justin; Jeevan, B. G. C.; Natesan, Senthil] Washington State Univ, Coll Pharm & Pharmaceut Sci, Spokane, WA USA; [Yadav, Jaydeep] Amgen Inc, Cambridge, MA USA; [Pelletier, Robert D.] Univ Washington, Dept Med Chem, Seattle, WA 98195 USA; [Chan, Jeanni…	USA	Harrelson, JP (corresponding author), Pacific Univ Oregon, Sch Pharm, 222 SE 8th Ave,Ste 451, Hillsboro, OR 97123 USA.	harrelsonj@pacificu.edu		Harrelson, John/0000-0002-3764-1990; Yadav, Jaydeep/0000-0003-1177-3976	National Institutes of Health National Institute on Drug AbuseUnited States Department of Health & Human ServicesNational Institutes of Health (NIH) - USANIH National Institute on Drug Abuse (NIDA) [R15-DA042341]; National Institute of General Medical SciencesUnited States Department of Health & Human ServicesNational Institutes of Health (NIH) - USANIH National Institute of General Medical Scien…	This work was supported by National Institutes of Health National Institute on Drug Abuse [Grant R15-DA042341] (to J.P.H. and J.M.C.) and National Institute of General Medical Sciences [Grant R15-GM131293] (to S.N.), the Pacific University School of Pharmacy Research Incentive grant to J.P.H., and Pacific Research Institute for Science and Mathematics grant to J.M.C.		111	1	1	3	10	AMER SOC PHARMACOLOGY EXPERIMENTAL THERAPEUTICS	BETHESDA	9650 ROCKVILLE PIKE, BETHESDA, MD 20814-3995 USA	0090-9556	1521-009X
J	English	Article	2016	10.1007/s13318-014-0238-1	√	2.441	25425117	eh water extract (ehwe) and ellagic acid (ea)	Rat	CYP2B1,CYP2C6,CYP2D2, andCYP3A1	Benzphetamine N-demethylase (CYP2B); Aminopyrine N-demethylase (CYP2C); Erythromycin N-demethylase (CYP3A)	both EHWE and EA decrease the CYP2B1, CYP2C6, CYP2D2, and CYP3A1 protein levels	in vivo; qRT-PCR		Inhibitory action of Epilobium hirsutum extract and its constituent ellagic acid on drug-metabolizing enzymes	Epilobium hirsutum (EH) is a medicinal plant for treating various diseases. Despite its wide usage, there is no available information about its potential influences on drug metabolism. The present study was undertaken to determine the in vivo effects of EH on hepatic CYP2B, CYP2C, CYP2D, and CYP3A enzymes that are primarily involved in drug metabolism. Male Wistar rats were injected intraperitone…		EUROPEAN JOURNAL OF DRUG METABOLISM AND PHARMACOKINETICS	Pharmacology & Pharmacy	Pharmacology & Pharmacy	Celik, G; Semiz, A; Karakurt, S; Gencler-Ozkan, AM; Arslan, S; Adali, O; Sen, A	Celik, Gurbet; Semiz, Asli; Karakurt, Serdar; Gencler-Ozkan, Ayse Mine; Arslan, Sevki; Adali, Orhan; Sen, Alaattin							Epilobium hirsutum; Ellagic acid; Drug-metabolizing enzymes; Inhibition, drug-herb interaction; CYP2B1; CYP2C6; CYP2D2; CYP3A1	BENIGN PROSTATIC HYPERPLASIA; MULLET LIZA-SALIENS; IN-VIVO; PHENOLIC-COMPOUNDS; MESSENGER-RNA; CYTOCHROME-P450; RATS; HERBS; LIVER; INDUCTION	[Celik, Gurbet; Semiz, Asli; Arslan, Sevki; Sen, Alaattin] Pamukkale Univ, Dept Biol, TR-20070 Kinikli Denizli, Turkey; [Karakurt, Serdar] Selcuk Univ, Fac Sci, Dept Biochem, Z-11, Selcuklu, Konya, Turkey; [Gencler-Ozkan, Ayse Mine] Ankara Univ, Fac Pharm, Dept Pharmaceut Bot, TR-06100 Ankara, Turkey; [Adali, Orhan] Middle E Tech Univ, Joint Grad Program Biochem, Dept Biol Sci, TR-06800 Ankara, T…	Turkey	Sen, A (corresponding author), Pamukkale Univ, Dept Biol, TR-20070 Kinikli Denizli, Turkey.	sena@pau.edu.tr	ADALI, ORHAN/AAZ-9132-2020; Ozkan, Ayse Mine Gencler/AAH-3516-2019; SEN, Alaattin/H-3463-2011	SEN, Alaattin/0000-0002-8444-376X; GENCLER OZKAN, AYSE MINE/0000-0002-2220-0033	Scientific and Technological Research Council of TurkeyTurkiye Bilimsel ve Teknolojik Arastirma Kurumu (TUBITAK) [109R012]; Pamukkale UniversityPamukkale University [2010FBE081]	This work was supported by the Scientific and Technological Research Council of Turkey [109R012] and Pamukkale University [2010FBE081].		52	6	6	0	12	SPRINGER FRANCE	PARIS	22 RUE DE PALESTRO, PARIS, 75002, FRANCE	0378-7966	2107-0180
J	English	Article	2021	10.1016/j.phymed.2020.153416	√	5.34	33321412	bulbine natalensis	Human	CYP3A4,CYP2C9		methanolic extract as well as the anthraquinones strongly inhibited the catalytic activity of CYP2C9 while, inhibition of CYP3A4 was weak.	in vitro (Vivid® CYP-450 kits)		Modulation of CYP3A4 and CYP2C9 activity by Bulbine natalensis and its constituents: An assessment of HDI risk of B. natalensis containing supplements	Background: Bulbine natalensis is an African-folk medicinal plant used as a dietary supplement for enhancing sexual function and muscle strength in males by presumably boosting testosterone levels, but no scientific information is available about the possible herb-drug interaction (HDI) risk when bulbine-containing supplements are concomitantly taken with prescription drugs. Purpose: This study w…		PHYTOMEDICINE	Plant Sciences; Chemistry, Medicinal; Integrative & Complementary Medicine; Pharmacology & Pharmacy	Plant Sciences; Pharmacology & Pharmacy; Integrative & Complementary Medicine	Husain, I; Manda, V; Alhusban, M; Dale, OR; Bae, JY; Avula, B; Gurley, BJ; Chittiboyina, AG; Khan, IA; Khan, SI	Husain, Islam; Manda, Vamshi; Alhusban, Manal; Dale, Olivia R.; Bae, Ji-Yeong; Avula, Bharathi; Gurley, Bill J.; Chittiboyina, Amar G.; Khan, Ikhlas A.; Khan, Shabana, I							Bulbine natalensis; Pregnane X receptor; Cytochrome P450; Knipholone; Herb-drug interactions	PREGNANE-X-RECEPTOR; P-GP; PXR; ACTIVATION; INDUCTION; DRUGS; GENE; MECHANISMS; EXPRESSION; CYP1A2	[Husain, Islam; Manda, Vamshi; Alhusban, Manal; Dale, Olivia R.; Bae, Ji-Yeong; Avula, Bharathi; Gurley, Bill J.; Chittiboyina, Amar G.; Khan, Ikhlas A.; Khan, Shabana, I] Univ Mississippi, Natl Ctr Nat Prod Res, Sch Pharm, University, MS 38677 USA; [Alhusban, Manal] Philadelphia Univ, Fac Pharm, Amman 19392, Jordan; [Bae, Ji-Yeong] Jeju Natl Univ, Coll Pharm, Jeju 63243, South Korea; [Khan, Ikhl…	USA	Khan, SI (corresponding author), Univ Mississippi, Natl Ctr Nat Prod Res, Sch Pharm, University, MS 38677 USA.	skhan@olemiss.edu	Chittiboyina, Amar G/F-4898-2016	Chittiboyina, Amar G/0000-0002-7047-5373	United States Food and Drug Administration (US-FDA) [2U01FD004246-09]	This research supported in part by Science Based Authentication of Botanical Ingredients funded by the United States Food and Drug Administration (US-FDA) award number 2U01FD004246-09. Authors are thankful to Dr. Alvaro M. Viljoen, Tshwane University of Technology, Pretoria, South Africa, for providing plant material. Authors are also thankful to Dr. Zulfiqar Ali for providing reference standards…		42	1	1	2	2	ELSEVIER GMBH	MUNICH	HACKERBRUCKE 6, 80335 MUNICH, GERMANY	0944-7113	1618-095X
J	English	Article	2011	10.1016/j.phymed.2010.10.017	√	5.34	21112752	prenyloxyphenylpropanoid	Human	CYP3A4,CYP2C19,CYP2C9, andCYP2B6	provided by kits	boropinic acid revealed substantial inhibition ofCYPs, especially ofCYP2C19	in vitro LS180 cells; RT-PCR		In vitro effects of natural prenyloxycinnamic acids on human cytochrome P450 isozyme activity and expression	Previous studies demonstrated that natural prenyloxyphenylpropanoid derivatives have potent biological properties like anti-cancer effects in vitro and in vivo. Additionally they are extremely safe and associated with low toxicity, making them excellent candidates as chemopreventive agents. However, so far only little is known about possible interactions with isoforms of cytochrome P450 (CYPs) be…		PHYTOMEDICINE	Plant Sciences; Chemistry, Medicinal; Integrative & Complementary Medicine; Pharmacology & Pharmacy	Plant Sciences; Pharmacology & Pharmacy; Integrative & Complementary Medicine	Genovese, S; Epifano, F; Curini, M; Menger, D; Zembruski, NCL; Weiss, J	Genovese, S.; Epifano, F.; Curini, M.; Menger, D.; Zembruski, N. C. L.; Weiss, J.							Prenyloxycinnamic acids; Prenyloxyphenylpropanoids; Cytochrome P450; P-glycoprotein; Inhibition; Induction; Herb-drug interaction	DRUG-METABOLIZING-ENZYMES; P-GLYCOPROTEIN ACTIVITY; TRANSCRIPTIONAL REGULATION; CANCER CHEMOPREVENTION; INDUCTION; TRANSPORTERS; RECEPTOR; CYP3A4	[Menger, D.; Zembruski, N. C. L.; Weiss, J.] Heidelberg Univ, Dept Clin Pharmacol & Pharmacoepidemiol, D-69120 Heidelberg, Germany; [Genovese, S.; Epifano, F.] Univ G DAnnunzio, Dipartimento Sci Farmaco, I-66100 Chieti, Italy; [Curini, M.] Univ Perugia, Sez Chim Inorgan, Dipartimento Chim & Tecnol Farmaco, I-06123 Perugia, Italy	Italy,Germany	Weiss, J (corresponding author), Heidelberg Univ, Dept Clin Pharmacol & Pharmacoepidemiol, Neuenheimer Feld 410, D-69120 Heidelberg, Germany.	johanna.weiss@med.uni-heidelberg.de	Epifano, Francesco/AAC-6392-2021	EPIFANO, Francesco/0000-0002-0381-7812; Curini, Massimo/0000-0003-0376-9686				27	10	10	0	10	ELSEVIER GMBH	MUNICH	HACKERBRUCKE 6, 80335 MUNICH, GERMANY	0944-7113	1618-095X
J	English	Article	2011	10.1016/j.phytol.2010.10.006	√	1.679	PMID-12	meoh extract of lunasia amara	Human	CYP2D6	[O-methyl-14C]dextromethorphan or [N-methyl-14C]erythromycin	inhibit CYP2D6 (IC50 9.1 mg/ mL)	in vitro (Human liver microsomes)		Cytochrome P450 2D6 inhibitory constituents of Lunasia amara	From a MeOH extract of Lunasia amara, which showed the cytochrome P450 2D6 (CYP2D6) inhibition, 14 acridone alkaloids including two new alkaloids [5-hydoroxygraveoline (1) and 8-methoxyifflaiamine (2)] were identified. Among the 14 acridone alkaloids, 5-hydoroxygraveoline (1) and lunamarine (3) showed moderate inhibition selective for CYP2D6, with IC50 values of 4.7 mu M and 1.8 mu M, respectivel…		PHYTOCHEMISTRY LETTERS	Plant Sciences; Chemistry, Medicinal	Plant Sciences; Pharmacology & Pharmacy	Takahashi, SN; Kadota, S; Tezuka, Y	Takahashi, Subehan Naoto; Kadota, Shigetoshi; Tezuka, Yasuhiro							Lunasia amara; Rutaceae; Acridone alkaloids; Cytochrome P450 2D6 (CYP2D6); Herb-drug interaction	QUINOLINE ALKALOIDS; CYP3A4; IDENTIFICATION; MECHANISMS; RUTACEAE; SPECTRA; BLANCO; COMMON	[Takahashi, Subehan Naoto; Kadota, Shigetoshi; Tezuka, Yasuhiro] Toyama Univ, Inst Nat Med, Toyama 9300194, Japan	Japan	Tezuka, Y (corresponding author), Toyama Univ, Inst Nat Med, 2630 Sugitani, Toyama 9300194, Japan.	tezuka@inm.u-toyama.ac.jp	Tezuka, Yasuhiro/AAD-9606-2019	Lallo, Subehan/0000-0003-1746-1682				33	4	4	0	1	ELSEVIER	AMSTERDAM	RADARWEG 29, 1043 NX AMSTERDAM, NETHERLANDS	1874-3900	1876-7486
J	English	Article	2018	10.1080/13880209.2018.1525413	√	3.503	31070542	bergenin	Human	CYP3A4, 2E1, 2C9		The results showed that bergenin inhibited the activity of CYP3A4, 2E1 and 2C9, with IC50 values of 14.39, 22.83 and 15.11 lM, respectively, but other CYP isoforms were not affected.	in vitro (human liver microsomes),HPLC		In vitro inhibitory effects of bergenin on human liver cytochrome P450 enzymes	Context: Bergenin, isolated from the herb of Bergenia purpurascens (Hook. f. et Thoms.) Engl., has antiinflammatory, antitussive, and wound healing activities. However, whether bergenin affects the activity of human liver cytochrome P450 (CYP) enzymes remains unclear. Materials and methods: In this study, the inhibitory effects of bergenin (100 mu M) on the eight human liver CYP isoforms (i. e., …		PHARMACEUTICAL BIOLOGY	Plant Sciences; Medical Laboratory Technology; Pharmacology & Pharmacy	Plant Sciences; Medical Laboratory Technology; Pharmacology & Pharmacy	Dong, G; Zhou, Y; Song, XL	Dong, Gang; Zhou, Yun; Song, Xiaoli							CYP3A4; CYP2E1; CYP2C9; herb-drug interaction	DRUG-DRUG INTERACTION; MICROSOMES; PHARMACOKINETICS; METABOLISM; INJURY; RAT	[Dong, Gang; Zhou, Yun; Song, Xiaoli] Yidu Cent Hosp Weifang, Dept Pharm, 4138 South Linglongshan Rd, Weifang 262500, Shandong, Peoples R China	China	Song, XL (corresponding author), Yidu Cent Hosp Weifang, Dept Pharm, 4138 South Linglongshan Rd, Weifang 262500, Shandong, Peoples R China.	ti48shanyi@163.com						30	10	10	3	5	TAYLOR & FRANCIS LTD	ABINGDON	2-4 PARK SQUARE, MILTON PARK, ABINGDON OR14 4RN, OXON, ENGLAND	1388-0209	1744-5116
J	English	Article	2020	10.1016/j.toxlet.2019.11.016	√	4.372	31756459	flavone, tangeretin, sinensetin,6-hydroxyflavone	Human	CYP3A4	dronedarone	(induction) These four flavonoidscould activate the metabolism of DND in hamster pharmacokinetics study.	in vitro (Human Liver Microsomes, LC–MS/MS), in vivo		Heterotropic activation of flavonoids on cytochrome P450 3A4: A case example of alleviating dronedarone-induced cytotoxicity	The clinical drug-drug interactions mediated by heterotropic activation on cytochrome P450 (CYP450) kinetics, especially CYP3A4, have received wide concern in recent years. Flavonoids, a group of important natural substances with various pharmacological activities, distribute widely among vegetables, fruits and herbs. The frequent and numerous uses of flavonoids may increase the risk of food/herb…		TOXICOLOGY LETTERS	Toxicology	Toxicology	Bai, J; Li, L; Zhao, SY; Fan, XQ; Zhang, J; Hu, MW; Chen, YH; Sun, YH; Wang, BL; Jin, J; Wang, XJ; Zhang, D; Hu, JP; Li, Y	Bai, Jie; Li, Li; Zhao, Shengyu; Fan, Xiaoqing; Zhang, Jie; Hu, Minwan; Chen, Yonghui; Sun, Yanhong; Wang, Baolian; Jin, Jing; Wang, Xiaojian; Zhang, Dan; Hu, Jinping; Li, Yan							Cytochrome P450 3A4; Flavonoids; Heterotropic activation; Dronedarone; Molecular mechanism	IN-VIVO; METABOLISM; MECHANISM; VITRO; JUICE	[Bai, Jie; Li, Li; Zhao, Shengyu; Fan, Xiaoqing; Zhang, Jie; Hu, Minwan; Chen, Yonghui; Sun, Yanhong; Wang, Baolian; Jin, Jing; Wang, Xiaojian; Zhang, Dan; Hu, Jinping; Li, Yan] Chinese Acad Med Sci & Peking Union Med Coll, State Key Lab Bioact Subst & Funct Nat Med, Beijing Key Lab Nonclin Drug Metab & PK PD Study, Dept Drug Metab,Inst Mat Med,Beijing Key Lab Act, Beijing 100050, Peoples R China	China	Hu, JP (corresponding author), Chinese Acad Med Sci & Peking Union Med Coll, Inst Mat Med, 1 Xiannongtan St, Beijing 100050, Peoples R China.	baijie@imm.ac.cn; hujp@imm.ac.cn			National Science and Technology Major Project of China [2018ZX09711001-002]; CAMS Innovation Fund for Medical Sciences (CIFMS) [2017-I2M-3-011]	This work was supported by the National Science and Technology Major Project of China (2018ZX09711001-002) and CAMS Innovation Fund for Medical Sciences (CIFMS no. 2017-I2M-3-011).		35	3	3	2	9	ELSEVIER IRELAND LTD	CLARE	ELSEVIER HOUSE, BROOKVALE PLAZA, EAST PARK SHANNON, CO, CLARE, 00000, IRELAND	0378-4274	1879-3169
J	English	Article	2016	10.1055/s-0042-103689	√	3.352	27054913	eschscholzia californica (california poppy) and its alkaloids	Human	CYP 3A4,CYP 2C9,CYP 2C19,CYP 2D6		The EtOH extract and fractions showed strong time-dependent inhibition of CYP 3A4, CYP 2C9, and CYP 2C19, and reversible inhibition of CYP 2D6. Escholtzine (2) and allocryptopine (3)exhibited time-dependent inhibition of CYP 3A4, CYP 2C9, and CYP 2C19 (IC50 shift ratio > 2), while protopine (1) and allocryptopine (3) showed reversible inhibition of CYP 2D6 enzyme.	in vitro HepG2 cells; RT-PCR		Modulation of CYPs, P-gp, and PXR by Eschscholzia californica (California Poppy) and Its Alkaloids	Eschscholzia californica, a native US plant, is traditionally used as a sedative, analgesic, and anxiolytic herb. With the rapid rise in the use of herbal supplements together with over-the-counter and prescription drugs, the risk for potential herb-drug interactions is also increasing. Most of the clinically relevant pharmacokinetic drug interactions occur due to modulation of cytochrome P450 en…		PLANTA MEDICA	Plant Sciences; Chemistry, Medicinal; Integrative & Complementary Medicine; Pharmacology & Pharmacy	Plant Sciences; Pharmacology & Pharmacy; Integrative & Complementary Medicine	Manda, VK; Ibrahim, MA; Dale, OR; Kumarihamy, M; Cutler, SJ; Khan, IA; Walker, LA; Muhammad, I; Khan, SI	Manda, Vamshi K.; Ibrahim, Mohamed A.; Dale, Olivia R.; Kumarihamy, Mallika; Cutler, Stephen J.; Khan, Ikhlas A.; Walker, Larry A.; Muhammad, Ilias; Khan, Shabana I.							Eschscholzia californica; Papaveraceae; alkaloids; herb-drug interactions; CYPs; P-gp; PXR	MECHANISM-BASED INACTIVATION; PREGNANE X RECEPTOR; PHARMACOKINETIC INTERACTIONS; ADME PROPERTIES; INHIBITION; CYP3A4; GLYCOPROTEIN; ASSAYS; IDENTIFICATION; METABOLISM	[Manda, Vamshi K.; Ibrahim, Mohamed A.; Dale, Olivia R.; Kumarihamy, Mallika; Khan, Ikhlas A.; Walker, Larry A.; Muhammad, Ilias; Khan, Shabana I.] Univ Mississippi, Sch Pharm, Natl Ctr Nat Prod Res, POB 1848, University, MS 38677 USA; [Ibrahim, Mohamed A.] Natl Res Ctr, Dept Chem Nat Cpds, Cairo, Egypt; [Cutler, Stephen J.; Khan, Ikhlas A.; Walker, Larry A.; Khan, Shabana I.] Univ Mississippi, S…	USA	Muhammad, I; Khan, SI (corresponding author), Univ Mississippi, Sch Pharm, Natl Ctr Nat Prod Res, POB 1848, University, MS 38677 USA.	milias@olemiss.edu; skhan@olemiss.edu	Khan, Ikhlas/AAA-1829-2020; Khan, Ikhlas/AAA-1490-2020	Kumarihamy, Mallika/0000-0001-9914-1732; Ibrahim, Mohamed Ali/0000-0003-0257-860X	Institutional Development Award (IDeA) from the National Institute of General Medical Sciences (NIGMS) [P20GM104932]; USDA-ARSUnited States Department of Agriculture (USDA)USDA Agricultural Research Service [586408-1-603]; NATIONAL INSTITUTE OF GENERAL MEDICAL SCIENCESUnited States Department of Health & Human ServicesNational Institutes of Health (NIH) - USANIH National Institute of General Medi…	The authors sincerely thank Drs. Francisco Leon and Bharathi Avula, School of Pharmacy, The University of Mississippi, for acquiring NMR and HRMS data, respectively. This study was partially supported by an Institutional Development Award (IDeA) Grant Number P20GM104932 from the National Institute of General Medical Sciences (NIGMS) and USDA-ARS specific cooperative agreement No. 586408-1-603. It…		29	10	10	1	26	GEORG THIEME VERLAG KG	STUTTGART	RUDIGERSTR 14, D-70469 STUTTGART, GERMANY	0032-0943	1439-0221
J	English	Article	2018	10.1016/j.clinthera.2018.06.017	√	3.393	30078466	red ginseng	Human	CYP2C9,CYP3A4,CYP1A2,CYP2C19,CYP2D6	caffeine 100 mg, losartan 50 mg, omeprazole 20 mg, dextromethorphan 30 mg, midazolam 2 mg, and pitavastatin 2 mg)	——(Red ginseng poses minimal risks for clinically relevant CYP- or OATP-mediated drug interactions and is well tolerated.	Clinical tials, Cocktail		A Comprehensive In Vivo and In Vitro Assessment of the Drug Interaction Potential of Red Ginseng	Purpose: Red ginseng is one of the world's most popular herbal medicines; it exhibits a wide range of pharmacologic activities and is often co-ingested with other herbal and conventional medicines. This open-label, randomized, 3-period study investigated the in vivo herb drug interaction potential for red ginseng extract with cytochrome P-450 (CYP) enzymes and organic anion-transporting polypepti…		CLINICAL THERAPEUTICS	Pharmacology & Pharmacy	Pharmacology & Pharmacy	Seong, SJ; Kang, WY; Heo, JK; Jo, J; Choi, WG; Liu, KH; Lee, S; Choi, MK; Han, YH; Lee, HS; Ohk, B; Lee, HW; Song, IS; Yoon, YR	Seong, Sook Jin; Kang, Woo Youl; Heo, Jae-Kyung; Jo, Jungjae; Choi, Won Gu; Liu, Kwang-Hyeon; Lee, Sangkyu; Choi, Min-Koo; Han, Yong-Hae; Lee, Hye Suk; Ohk, Boram; Lee, Hae Won; Song, Im-Sook; Yoon, Young-Ran							cytochrome P450; drug interaction; OATP1B1; pharmacokinetics; red ginseng	PANAX-GINSENG; COCKTAIL APPROACH; CYTOCHROME-P450; PHARMACOKINETICS; TRANSPORTERS; GINSENOSIDES; DISPOSITION; DISEASES; EXTRACT; ENZYMES	[Seong, Sook Jin; Kang, Woo Youl; Ohk, Boram; Lee, Hae Won; Yoon, Young-Ran] Kyungpook Natl Univ Hosp, Clin Trial Ctr, Daegu, South Korea; [Kang, Woo Youl; Ohk, Boram; Yoon, Young-Ran] Kyungpook Natl Univ, Dept Biomed Sci, Plus KNU Biomed Convergence Program Creat Talent, Grad Sch, Daegu, South Korea; [Heo, Jae-Kyung; Jo, Jungjae; Liu, Kwang-Hyeon; Lee, Sangkyu; Song, Im-Sook] Res Inst Pharmaceut…	South Korea	Yoon, YR (corresponding author), Kyungpook Natl Univ Hosp, Clin Trial Ctr, Daegu, South Korea.; Song, IS (corresponding author), Kyungpook Natl Univ, Coll Pharm, Daegu 41566, South Korea.	isssong@knu.ac.kr; yry@knu.ac.kr			Korea Institute of Planning and Evaluation for Technology in Food, Agriculture, Forestry and Fisheries through the Export Promotion Technology Development Program - Ministry of Agriculture, Food and Rural Affairs [316017-3]; Korea Health technology R&D Project through the Korea Health Industry Development Institute - Ministry of Health & Welfare, Republic of Korea [HI15C0001]	This work was supported by a grant of the Korea Institute of Planning and Evaluation for Technology in Food, Agriculture, Forestry and Fisheries through the Export Promotion Technology Development Program, funded by the Ministry of Agriculture, Food and Rural Affairs (No. 316017-3) and by a grant of the Korea Health technology R&D Project through the Korea Health Industry Development Institute, f…		34	15	15	3	17	ELSEVIER	BRIDGEWATER	685 ROUTE 202-206, BRIDGEWATER, NJ 08807 USA	0149-2918	1879-114X
J	English	Article	2016	10.3390/molecules21111515	√	4.411	PMID-3	aspalathus linearis (rooibos) extracts and compounds, aspalathin and z-2-(β-d-glucopyranosyloxy)-3-phenylpropenoic acid	Human	CYP2C8,CYP2C9, andCYP3A4	Hypoglycemic and Hypolipidemic Drugs (thiazolidinediones (TZDs) and sulfonylureas, and hypocholesterolemic drugs, such as atorvastatin)	Both extracts dose- and time-dependently inhibited CYP2C8 activity, but only time-dependently inhibited CYP2C9. ASP, GRT, and FRE time-dependently inhibited CYP3A4 activity with GRT and FRE showing a more potent time-dependent inhibition, comparable to erythromycin.	in vitro; HPLC		Inhibitory Interactions of Aspalathus linearis (Rooibos) Extracts and Compounds, Aspalathin and Z-2-(beta-D-Glucopyranosyloxy)-3-phenylpropenoic Acid, on Cytochromes Metabolizing Hypoglycemic and Hypolipidemic Drugs	Rooibos extract, due to its glucose and lipid lowering effects, has potential as a nutraceutical for improvement of metabolic dysfunction. Potential herb-drug interactions as a result of the use of natural products are of increasing concern. Cytochrome P450 enzymes, CYP2C8, CYP2C9, and CYP3A4, are important in the metabolism of hypoglycemic drugs, such as thiazolidinediones (TZDs) and sulfonylure…		MOLECULES	Biochemistry & Molecular Biology; Chemistry, Multidisciplinary	Biochemistry & Molecular Biology; Chemistry	Patel, O; Muller, C; Joubert, E; Louw, J; Rosenkranz, B; Awortwe, C	Patel, Oelfah; Muller, Christo; Joubert, Elizabeth; Louw, Johan; Rosenkranz, Bernd; Awortwe, Charles							rooibos; aspalathin; Z-2-(beta-D-glucopyranosyloxy)-3-phenylpropenoic acid; herb-drug interaction; CYP2C8; CYP2C9 and CYP3A4	HONEYBUSH CYCLOPIA-INTERMEDIA; HERBAL TEAS; IN-VITRO; CYP3A4; CELLS; GREEN; CARDIOMYOCYTES; POLYMORPHISMS; FLAVONOIDS; PROMOTION	[Patel, Oelfah; Muller, Christo; Louw, Johan; Awortwe, Charles] South African Med Res Council, Biomed Res & Innovat Platform, POB 19070, ZA-7505 Tygerberg, South Africa; [Joubert, Elizabeth] Infruitec Nietvoorbij, Agr Res Council, Postharvest & Wine Technol Div, Private Bag X5026, ZA-7599 Stellenbosch, South Africa; [Joubert, Elizabeth] Univ Stellenbosch, Dept Food Sci, Private Bag X1, ZA-7602 Ma…	South Africa	Muller, C (corresponding author), South African Med Res Council, Biomed Res & Innovat Platform, POB 19070, ZA-7505 Tygerberg, South Africa.	oelfah.patel@mrc.ac.za; christo.muller@mrc.ac.za; JoubertL@arc.agric.za; johan.louw@mrc.ac.za; rosenkranz@sun.ac.za; charles.awortwe@mrc.ac.za		Louw, Johan/0000-0002-9023-1659; Joubert, Elizabeth/0000-0002-9717-9769	National Research Foundation (NRF) [99381]; Biomedical Research and Innovation Platform of the South African Medical Research Council	This research was funded in part by the National Research Foundation (NRF) Thuthuka Programme (Grant 99381) and the Biomedical Research and Innovation Platform of the South African Medical Research Council. Afriplex GRT (TM) was provided by Afriplex, Paarl, South Africa.		61	21	21	0	7	MDPI	BASEL	ST ALBAN-ANLAGE 66, CH-4052 BASEL, SWITZERLAND	1420-3049
J	English	Article	2006	10.1016/j.lfs.2005.05.095	√	5.037	16137701	essential oil of chamomile (matricaria recutita l.) and its major constituents	Human	CYP1A2,CYP2C9,CYP2D6 andCYP3A4		Crude essential oil demonstrated inhibition of each of the enzymes, with CYP1A2 being more sensitive than the other isoforms. Three constituents of the oil, namely chamazulene (IC50= 4.41 μM), cis-spiroether (IC50= 2.01 AM) and trans-spiroether (IC50= 0.47 μM) showed to be potent inhibitors of this enzyme, also being active towards CYP3A4. CYP2C9 and CYP2D6 were less inhibited, only chamazulene (…	in vitro，fluorescent		Inhibitory effects of the essential oil of chamomile (Matricaria recutita L.) and its major constituents on human cytochrome P450 enzymes	Chamomile extracts and tea are widely used herbal preparations for the treatment of minor illnesses (e.g. indigestion, inflammation). In this study the inhibitory effect of chamomile essential oil and its major constituents on four selected human cytochrome P450 enzymes (CYP1A2, CYP2C9, CYP2D6 and CYP3A4) was investigated. Increasing concentrations of the test compounds were incubated with indivi…		LIFE SCIENCES	Medicine, Research & Experimental; Pharmacology & Pharmacy	Research & Experimental Medicine; Pharmacology & Pharmacy	Ganzera, M; Schneider, P; Stuppner, H	Ganzera, M; Schneider, P; Stuppner, H							chamomile; cytochrome P450; essential oil; spiroether; bisabolol; chamazulene	ST-JOHNS-WORT; PHARMACOKINETICS; COMPONENTS; CYP3A4; ASSAYS; P450; RATS	Univ Innsbruck, Dept Pharmacognosy, Inst Pharm, A-6020 Innsbruck, Austria	Austria	Ganzera, M (corresponding author), Univ Innsbruck, Dept Pharmacognosy, Inst Pharm, Innrain 52, A-6020 Innsbruck, Austria.	Markus.Ganzera@uibk.ac.at	Ganzera, Markus/K-5024-2012	Ganzera, Markus/0000-0002-7407-9060				26	88	91	0	26	PERGAMON-ELSEVIER SCIENCE LTD	OXFORD	THE BOULEVARD, LANGFORD LANE, KIDLINGTON, OXFORD OX5 1GB, ENGLAND	0024-3205
J	English	Article	2016	10.1016/j.phrs.2016.05.013	√	7.658	27208893	natural steroids from herbs	Human	CYP 3A, 1A2, 2A6, 2C9 and 2C19		not effect bioactivity of CYP	in vitro		Drug interaction study of natural steroids from herbs specifically toward human UDP-glucuronosyltransferase (UGT) 1A4 and their quantitative structure activity relationship (QSAR) analysis for prediction	The wide application of herbal medicines and foods containing steroids has resulted in the high risk of herb-drug interactions (HDIs). The present study aims to evaluate the inhibition potential of 43 natural steroids from herb medicines toward human UDP- glucuronosyltransferases (UGTs). A remarkable structure-dependent inhibition toward UGT1A4 was observed in vitro. Some natural steroids such as…		PHARMACOLOGICAL RESEARCH	Pharmacology & Pharmacy	Pharmacology & Pharmacy	Xu, M; Dong, PP; Tian, XG; Wang, C; Huo, XK; Zhang, BJ; Wu, LJ; Deng, S; Ma, XC	Xu, Min; Dong, Peipei; Tian, Xiangge; Wang, Chao; Huo, Xiaokui; Zhang, Baojing; Wu, Lijun; Deng, Sa; Ma, Xiaochi							Steroids; Herb-drug interaction; UGT1A4; QSAR	IN-VITRO; N-GLUCURONIDATION; HUMAN LIVER; RAT PLASMA; INHIBITION; XENOBIOTICS; METABOLISM; VIVO; RELEVANCE; MEDICINE	[Xu, Min; Dong, Peipei; Tian, Xiangge; Wang, Chao; Huo, Xiaokui; Zhang, Baojing; Deng, Sa; Ma, Xiaochi] Dalian Med Univ, Acad Integrat Med, Coll Pharm, Key Lab Pharmacokinet & Drug Transport Liaoning, Dalian 116044, Peoples R China; [Wang, Chao; Ma, Xiaochi] Chinese Acad Med Sci, Inst Mat Med, State Key Lab Bioact Subst & Funct Nat Med, Beijing 100050, Peoples R China; [Wang, Chao; Ma, Xiaochi] P…	China	Wang, C; Ma, XC (corresponding author), Dalian Med Univ, 9 West Sect,Lvshun South Rd, Dalian 116044, Peoples R China.	wach_edu@sina.com; maxc1978@163.com		Huo, Xiaokui/0000-0003-4056-7987				48	16	16	1	40	ACADEMIC PRESS LTD- ELSEVIER SCIENCE LTD	LONDON	24-28 OVAL RD, LONDON NW1 7DX, ENGLAND	1043-6618
J	English	Article	2014	10.1590/S1806-37132014000300015	√	2.624	25029655	centella asiatica and fucus vesiculosus	Human	CYP2D6	Venlafaxine	It has been shown that Centella asiatica can induce moderate-to-strong inhibition of CYP2D6(17) and that Fucus vesiculosus can also inhibit the cytochrome P450 enzyme complex.	Case report	depress	Simultaneous interstitial pneumonitis and cardiomyopathy induced by venlafaxine	Venlafaxine is a serotonin-norepinephrine reuptake inhibitor used as an antidepressant. Interindividual variability and herb-drug interactions can lead to drug-induced toxicity. We report the case of a 35-year-old female patient diagnosed with synchronous pneumonitis and acute cardiomyopathy attributed to venlafaxine. The patient sought medical attention due to dyspnea and dry cough that started …		JORNAL BRASILEIRO DE PNEUMOLOGIA	Respiratory System	Respiratory System	Ferreira, PG; Costa, S; Dias, N; Ferreira, AJ; Franco, F	Ferreira, Pedro Goncalo; Costa, Susana; Dias, Nuno; Ferreira, Antonio Jorge; Franco, Fatima							Cardiomyopathy, dilated; Lung diseases, interstitial; Antidepressive agents, second-generation/toxicity; Herb-drug interactions	DRUG-INDUCED PHOSPHOLIPIDOSIS; CYTOCHROME-P450 POLYMORPHISMS; ENZYMES; LUNG	[Ferreira, Pedro Goncalo; Ferreira, Antonio Jorge] Coimbra Hosp & Univ Ctr, Dept Pulmonol, Coimbra, Portugal; [Costa, Susana; Franco, Fatima] Coimbra Hosp & Univ Ctr, Dept Cardiol, Adv Heart Failure Treatment Unit, Coimbra, Portugal; [Dias, Nuno] Coimbra Hosp & Univ Ctr, Dept Anatomopathol, Coimbra, Portugal	USA	Ferreira, PG (corresponding author), Ave Fernando Namora 89,30 Esquerdo, P-3030185 Coimbra, Portugal.	p_goncalof@hotmail.com	Ferreira, Antonio/B-6826-2014	Ferreira, Antonio/0000-0002-1016-977X; Ferreira, Pedro/0000-0002-0438-8597				22	9	10	0	5	SOC BRASILEIRA PNEUMOLOGIA TISIOLOGIA	BRASILIA DF	SEPS 714-719, BLOCO E ASA SUL, SALAS 220-223, BRASILIA DF, CEP70390-145, BRAZIL	1806-3713	1806-3756
J	English	Article	2017	10.1080/13880209.2017.1339284	√	3.503	28614988	dihydromyricetin	Human	CYP3A4,CYP2E1,CYP2D6		The results showed that DHM could inhibit the activity of CYP3A4, CYP2E1 and CYP2D6, with IC50 values of 14.75, 25.74 and 22.69 lM, respectively, but that other CYP isoforms were not affected.	In vitro (human liver microsomes), Enzyme inhibition and kinetic studies of DHM		In vitro inhibitory effects of dihydromyricetin on human liver cytochrome P450 enzymes	Context: Dihydromyricetin (DHM) is the most abundant and active flavonoid component isolated from Ampelopsis grossedentata (Hand-Mazz) W.T. Wang (Vitaceae) and it possesses numerous pharmacological activities. However, whether DHM affects the activity of human liver cytochrome P450 (CYP) enzymes remains unclear. Materials and methods: The inhibitory effects of DHM on eight human liver CYP isoform…		PHARMACEUTICAL BIOLOGY	Plant Sciences; Medical Laboratory Technology; Pharmacology & Pharmacy	Plant Sciences; Medical Laboratory Technology; Pharmacology & Pharmacy	Liu, L; Sun, S; Rui, HB; Li, XH	Liu, Lu; Sun, Sen; Rui, Hongbing; Li, Xiaohua							Ampelopsis grossedentata; CYP3A4; CYP2E1; CYP2D6; herb-drug interaction	PHARMACOKINETIC DRUG-INTERACTIONS; AMPELOPSIS-GROSSEDENTATA; RAT PLASMA; METABOLISM; EXTRACT; PURIFICATION; MYRICETIN; PATHWAY; CELLS	[Liu, Lu; Li, Xiaohua] Shanghai Univ TCM, Peoples Hosp 7, Dept Endocrinol, 358 Datong Rd, Shanghai 200137, Peoples R China; [Sun, Sen] Second Mil Med Univ, Eastern Hepatobiliary Surg Hosp, Dept Pharm, Shanghai, Peoples R China; [Rui, Hongbing] Fujian Med Univ, Affiliated Hosp 1, Dept Hematol, Fuzhou, Fujian, Peoples R China	China	Li, XH (corresponding author), Shanghai Univ TCM, Peoples Hosp 7, Dept Endocrinol, 358 Datong Rd, Shanghai 200137, Peoples R China.	xiaohua_li16@163.com			Talent-Development Project of Pudong Health and Family planning Commission of Shanghai [PWRd]; Project of Science and Technology Development Foundation of Pudong New Area Science and Technology Commission [PKJ2014-Y18]; Shanghai Municipal Commission of Health and Family Planning [201540126]	This study was funded by Talent-Development Project of Pudong Health and Family planning Commission of Shanghai [PWRd 2014-16], Project of Science and Technology Development Foundation of Pudong New Area Science and Technology Commission [PKJ2014-Y18] and Shanghai Municipal Commission of Health and Family Planning [201540126].		40	20	20	0	17	TAYLOR & FRANCIS LTD	ABINGDON	2-4 PARK SQUARE, MILTON PARK, ABINGDON OR14 4RN, OXON, ENGLAND	1388-0209	1744-5116
J	English	Article	2018	10.1016/j.phymed.2017.02.007	√	5.34	29425645	sailuotong, a fixed combination of panax ginseng, ginkgo biloba, and crocus sativus extracts	Rat	CYP1A2,CYP2C11,CYP3A1/2	caffeine/paraxanthine for CYP1A2, losartan/E-3174 for CYP2C11, omeprazole/5-hydroxyl omeprazole for CYP2C6, dextromethorphan/dextrophan for CYP2D2 and midazolam/1-hydroxyl midazolam for CYP3A1/2	repeated administration of SLT induced CYP1A2 by enhancing AUC paraxanthine / AUC caffeine to144%. The influence is attributed to its herbal component of ginseng to a large extent. Meanwhile, metabolic ability towards losartan was significantly elevated in SLT and gingko group by 31% and 25% respectively, indicating weak induction of CYP2C11 in rats;the inhibition on metabolism of CYP3A1/2 is lik…	in vivo (cocktail), LC-MS/MS		Repeated administration of Sailuotong, a fixed combination of Panax ginseng, Ginkgo biloba, and Crocus sativus extracts for vascular dementia, alters CYP450 activities in rats	Background: Sailuotong (SLT) is a standard Chinese preparation made from extracts of Panax ginseng (ginseng), Ginkgo biloba (ginkgo), and Crocus sativus (saffron). Preliminary clinical trials and animal experiments have demonstrated that SLT could improve cognition of vascular dementia (VD). Purpose: To avoid incident drug-drug interaction which is easily encountered in patients of VD, the potent…		PHYTOMEDICINE	Plant Sciences; Chemistry, Medicinal; Integrative & Complementary Medicine; Pharmacology & Pharmacy	Plant Sciences; Pharmacology & Pharmacy; Integrative & Complementary Medicine	Zhang, Y; Miao, L; Lin, L; Ren, CY; Liu, JX; Cui, YM	Zhang, Ying; Miao, Lan; Lin, Li; Ren, Chang-Ying; Liu, Jian-Xun; Cui, Yi-Min							Sailuotong; Panax ginseng; Ginkgo biloba; Crocus sativus; CYP450; Herb-drug interaction	DRUG-METABOLIZING-ENZYMES; CYTOCHROME-P450 ENZYMES; COCKTAIL; PHARMACOKINETICS; INHIBITION; ISOFORMS; MECHANISM; MEDICINES; MS/MS; TANG	[Zhang, Ying; Cui, Yi-Min] Peking Univ, Sch Pharmaceut Sci, Beijing 100191, Peoples R China; [Zhang, Ying; Miao, Lan; Lin, Li; Ren, Chang-Ying; Liu, Jian-Xun] China Acad Chinese Med Sci, Inst Basic Med Sci, Xiyuan Hosp, Beijing key Lab Pharmacol Chinese Mat Med, Beijing 10091, Peoples R China	China	Cui, YM (corresponding author), Peking Univ, Sch Pharmaceut Sci, Beijing 100191, Peoples R China.; Liu, JX (corresponding author), China Acad Chinese Med Sci, Inst Basic Med Sci, Xiyuan Hosp, Beijing key Lab Pharmacol Chinese Mat Med, Beijing 10091, Peopl	jianxun_liu@163.com; cuiymzy@126.com			Major New Medicine Project in Megaprojects of Science Research of China [2009ZX09502-006]; National Natural Science Foundation of ChinaNational Natural Science Foundation of China (NSFC) [30701101]; National Basic Research Program of China (973 program)National Basic Research Program of China [2015CB554400]	This study was financially supported by Major New Medicine Project in Megaprojects of Science Research of China (No. 2009ZX09502-006), the National Natural Science Foundation of China (30701101) and the National Basic Research Program of China (973 program, 2015CB554400)		30	9	11	1	18	ELSEVIER GMBH, URBAN & FISCHER VERLAG	JENA	OFFICE JENA, P O BOX 100537, 07705 JENA, GERMANY	0944-7113
J	English	Article	2011	10.1016/j.ijpharm.2011.03.031	√	5.875	21421030	danshen extract (salvia miltiorrhiza)	Rat	CYP3A	docetaxel and clopidogrel	Orally administered Danshen had no substantial effect on the pharmacokinetics of docetaxel and clopidogrel, suggesting the negligible safety concern of Danshen in P-gp- and CYP3A-mediated interactions in vivo.	in vivo (cocktail probes),LC-MS/MS		Danshen extract does not alter pharmacokinetics of docetaxel and clopidogrel, reflecting its negligible potential in P-glycoprotein- and cytochrome P4503A-mediated herb-drug interactions	Danshen (Salvia miltiorrhiza) contains tanshinones, which inhibit P-glycoprotein (P-gp) and the cytochrome P450 (CYP) system. In the present study, we evaluated the possible pharmacokinetic interactions of Danshen extract with docetaxel and clopidogrel in rats. Docetaxel (5 mg/kg intravenously and 40 mg/kg orally) or clopidogrel (30 mg/kg orally) was administered to rats with or without oral co-a…		INTERNATIONAL JOURNAL OF PHARMACEUTICS	Pharmacology & Pharmacy	Pharmacology & Pharmacy	Lee, JH; Shin, YJ; Kim, HJ; Oh, JH; Jang, YP; Lee, YJ	Lee, Joo Hyun; Shin, Yong-Jun; Kim, Hye Jin; Oh, Ju-Hee; Jang, Young Pyo; Lee, Young-Joo							Danshen; Docetaxel; Clopidogrel; Pharmacokinetic interaction; P-glycoprotein; Cytochrome P450 3A	SALVIA-MILTIORRHIZA; INTESTINAL-ABSORPTION; LIVER-MICROSOMES; TANSHINONE IIA; PRASUGREL; WARFARIN; PLASMA; BIOTRANSFORMATION; PHARMACODYNAMICS; ANTIPLATELET	[Lee, Young-Joo] Kyung Hee Univ, Coll Pharm, Div Biopharmaceut, Seoul 130701, South Korea; [Shin, Yong-Jun; Oh, Ju-Hee; Jang, Young Pyo; Lee, Young-Joo] Kyung Hee Univ, Dept Life & Nanopharmaceut Sci, Seoul 130701, South Korea	South Korea	Lee, YJ (corresponding author), Kyung Hee Univ, Coll Pharm, Div Biopharmaceut, 1 Hoegi Dong Dongdaemun, Seoul 130701, South Korea.	yj_lee@khu.ac.kr	Lee, Young-Joo/P-2689-2017; Jang, Young Pyo/AAJ-8782-2020	Lee, Young-Joo/0000-0003-2532-3175; Jang, Young Pyo/0000-0001-5865-9228	Kyung Hee University [KHU-20100122]	This work was supported by a grant from the Kyung Hee University in 2010 (KHU-20100122).		34	22	26	0	19	ELSEVIER SCIENCE BV	AMSTERDAM	PO BOX 211, 1000 AE AMSTERDAM, NETHERLANDS	0378-5173	1873-3476
J	English	Article	2015	10.1002/ptr.5308	√	5.878	25684704	withania somnifera and centella asiatica	Human	CYP3A4,CYP2D6		crude extracts of C. asiatica screened in vitro, methanolic extract showed potent noncompetitive inhibition of only CYP3A4 enzyme; ethanol solution extract showed potent noncompetitive inhibition of only CYP2D6 enzyme,The flavonoids, quercetin, and kaempferol showed potent (IC50 values less than 100 μM) inhibition of CYP3A4 activity, whereas quercetin alone showed potent inhibition of CYP2D6 acti…	in vitro (human liver microsomes), HPLC		Investigation of CYP3A4 and CYP2D6 Interactions of Withania somnifera and Centella asiatica in Human Liver Microsomes	Withania somnifera is commonly used as a rejuvenator, whereas Centella asiatica is well known for its anxiolytic and nootropic effects. The present study aims at investigating the effect of crude extracts and principal phytoconstituents of both the medicinal plants with CYP3A4 and CYP2D6 enzyme activity in human liver microsomes (HLM). Phytoconstituents were quantified in the crude extracts of bo…		PHYTOTHERAPY RESEARCH	Chemistry, Medicinal; Pharmacology & Pharmacy	Pharmacology & Pharmacy	Savai, J; Varghese, A; Pandita, N; Chintamaneni, M	Savai, Jay; Varghese, Alice; Pandita, Nancy; Chintamaneni, Meena							W; somnifera; C; asiatica; human liver microsomes; cytochrome P450; herb-drug interactions		[Savai, Jay; Chintamaneni, Meena] SVKMs NMIMS, Dept Pharmacol, Shobhaben Pratapbhai Patel, Sch Pharm & Technol Management, Mumbai, Maharashtra, India; [Varghese, Alice] SVKMs NMIMS, Dept Pharmaceut Chem, Shobhaben Pratapbhai Patel, Sch Pharm & Technol Management, Mumbai 400056, Maharashtra, India; [Pandita, Nancy] SVKMs NMIMS, Sch Sci, Dept Phytochem, Mumbai 400056, Maharashtra, India	India	Varghese, A (corresponding author), SVKMs NMIMS, Dept Pharmaceut Chem, Shobhaben Pratapbhai Patel, Sch Pharm & Technol Management, Mumbai 400056, Maharashtra, India.	alice.varghese@nmims.edu			Department of Biotechnology, New Delhi, India (DBT) [BT/PR14460/PBD/17/703/2010]	The authors would like to thank Department of Biotechnology, New Delhi, India, for providing financial support through project grant (DBT Project no: BT/PR14460/PBD/17/703/2010) for the present research work to Shobhaben Pratapbhai Patel, School of Pharmacy and Technology Management, SVKM's NMIMS, Mumbai, India. The authors would also like to thank Dr R. S. Gaud, Dean of SPP-SPTM, NMIMS, Mumbai, …		16	11	11	0	9	WILEY	HOBOKEN	111 RIVER ST, HOBOKEN 07030-5774, NJ USA	0951-418X	1099-1573
J	English	Article	2010	10.1055/s-0029-1186152	√	3.352	19790031	echinacea	Human	CYP3A4	7-benzyl-4-(trifluoromethyl)-coumarin (BFC)	The results implicated alkylamides in the CYP3A4 inhibitory activity of Echinacea. Our results directly confirm the role of alkylamides in the inhibition of CYP3A4 by Echinacea and uncovered a new compound which may also be involved.	CYP3A4 supersome assay		Metabolomic Profiling of Liquid Echinacea Medicinal Products with In Vitro Inhibitory Effects on Cytochrome P450 3A4 (CYP3A4)	Echinacea is a popular and widely used herbal medicinal product and consequently, studies of its interaction with conventional drugs are of importance. We have shown that Echinacea preparations and some common alkylamides weakly inhibit several cytochrome P450 (CYP) isoforms, with considerable variation in potency. We now report a detailed analysis of six commercial Echinacea liquid preparations,…		PLANTA MEDICA	Plant Sciences; Chemistry, Medicinal; Integrative & Complementary Medicine; Pharmacology & Pharmacy	Plant Sciences; Pharmacology & Pharmacy; Integrative & Complementary Medicine	Modarai, M; Yang, M; Suter, A; Kortenkamp, A; Heinrich, M	Modarai, Maryam; Yang, Min; Suter, Andy; Kortenkamp, Andreas; Heinrich, Michael							Echinacea; Asteraceae (Compositae); metabolomics; alkylamides; cytochrome P450 enzymes; herb-drug interactions	ST-JOHNS-WORT; H-1-NMR SPECTROSCOPY; ALKAMIDES; PURPUREA; EXTRACTS	[Modarai, Maryam; Heinrich, Michael] Univ London, Sch Pharm, Ctr Pharmacognosy & Phytotherapy, London WC1N 1AX, England; [Modarai, Maryam; Kortenkamp, Andreas] Univ London, Sch Pharm, Ctr Toxicol, London WC1N 1AX, England; [Suter, Andy] Bioforce AG, Roggwil, Switzerland	England,Switzerland	Heinrich, M (corresponding author), Univ London, Sch Pharm, Ctr Pharmacognosy & Phytotherapy, 29-39 Brunswick Sq, London WC1N 1AX, England.		Heinrich, Michael/C-3727-2013	Heinrich, Michael/0000-0003-2611-6303	Bioforce, Switzerland; Maplethorpe Trust (University of London, UK)	We are grateful to Bioforce, Switzerland for funding and to the Maplethorpe Trust (University of London, UK) for supporting Dr. Maryam Modarai with a postdoctoral fellowship. Special thanks to Dr. Nicola Wilson for very informative discussions and her valuable contributions. Also we would like to acknowledge Dr. Mire Zloh and Dr. Matteo Politi for their help with the NMR experiments.		14	26	27	0	14	GEORG THIEME VERLAG KG	STUTTGART	RUDIGERSTR 14, D-70469 STUTTGART, GERMANY	0032-0943
J	English	Article	2017	10.1016/j.fitote.2017.03.010	√	2.882	28344076	gomisin c and gomisin g, two lignan analogs derived from schisandra chinensis	Human	CYP3A4,CYP3A5	CYP3A4 (midazolam),CYP3A5 (nifedipine)	The results demonstrated that both GC and GG strongly inhibited CYP3A-mediated midazolam 1′-hydroxylation, nifedipine oxidation and testosterone 6β-hydroxylation. Notably, the inhibitory intensity of GC towards CYP3A4 was stronger than CYP3A5 when using midazolam and nifedipine as substrates	in vitro, UFLC		Inhibition of human CYP3A4 and CYP3A5 enzymes by gomisin C and gomisin G, two lignan analogs derived from Schisandra chinensis	Gomisin C (GC) and gomisin G (GG) are two lignan analogs isolated from the Traditional Chinese Medicine Schisandra chinensis which possesses multiple pharmacological activities. However, the potential herb-drug interactions (HDI) between these lignans and other drugs through inhibiting human cytochrome P450 3A4 (CYP3A4) and CYP3A5 remains unclear. In the present study, the inhibitory action of GC…		FITOTERAPIA	Chemistry, Medicinal; Pharmacology & Pharmacy	Pharmacology & Pharmacy	Zhao, J; Sun, T; Wu, JJ; Cao, YF; Fang, ZZ; Sun, HZ; Zhu, ZT; Yang, K; Liu, YZ; Gonzalez, FJ; Yin, J	Zhao, Jin; Sun, Tao; Wu, Jing-Jing; Cao, Yun-Feng; Fang, Zhong-Ze; Sun, Hong-Zhi; Zhu, Zhi-Tu; Yang, Kun; Liu, Yong-Zhe; Gonzalez, Frank J.; Yin, Jun							Gomisin C; Gomisin G; CYP3A4; CYP3A5; Inhibition; Herb-drug interactions	IN-VITRO; LIVER-MICROSOMES; DRUG-INTERACTIONS; METABOLISM; MIDAZOLAM; TESTOSTERONE; NIFEDIPINE; PREDICTION; EXTRACT; PROBE	[Zhao, Jin; Yin, Jun] Shenyang Pharmaceut Univ, Sch Tradit Chinese Med, Shenyang 110016, Peoples R China; [Sun, Tao] Liaoning Canc Hosp & Inst, Dept Breast Med, Shenyang 110042, Peoples R China; [Wu, Jing-Jing; Cao, Yun-Feng] Chinese Acad Sci, Dalian Inst Chem Phys, Dalian 116023, Peoples R China; [Wu, Jing-Jing; Cao, Yun-Feng; Fang, Zhong-Ze; Sun, Hong-Zhi; Zhu, Zhi-Tu] Key Lab Liaoning Tumor Cl…	China,USA	Yin, J (corresponding author), Shenyang Pharmaceut Univ, Sch Tradit Chinese Med, Shenyang 110016, Peoples R China.	yinjun2002@yahoo.com			National Natural Science Foundation of ChinaNational Natural Science Foundation of China (NSFC) [81403003, 81602850, 81672961]; National Key Research and Development Program [2016YFC0903100, 2016YFC0903102]; Projects of Shenyang Science & Technology Plan [F13-221-9-17]; Individualized Diagnosis and Treatment of Colorectal Cancer [LNCCC-B05-2015]; Foundation of Committee on Science and Technology …	This work was supported by the National Natural Science Foundation of China (No. 81403003, 81602850 and 81672961), National Key Research and Development Program (2016YFC0903100, 2016YFC0903102), Projects of Shenyang Science & Technology Plan (No. F13-221-9-17), Individualized Diagnosis and Treatment of Colorectal Cancer (No. LNCCC-B05-2015), Foundation of Committee on Science and Technology of Ti…		23	6	7	2	21	ELSEVIER SCIENCE BV	AMSTERDAM	PO BOX 211, 1000 AE AMSTERDAM, NETHERLANDS	0367-326X	1873-6971
J	English	Article	2009	10.1016/j.lfs.2009.06.008	√	5.037	19559714	st. john's wort extract	Rat	CYP3A	indinavir	The cytochrome P450 3A analysis suggested that this interaction was attributable to the induction of indinavir metabolism. Further perfusion study demonstrated that both small intestine and the liver contributed significantly to the reduction of indinavir bioavailability and was flow rate-dependent.	in vivo, in vitro,HPLC		Effects of St. John's wort extract on indinavir pharmacokinetics in rats: Differentiation of intestinal and hepatic impacts	Aims: To evaluate the possible herb-drug interaction of St. John's wort (SJW) extracts with indinavir in rats and to set up a model for characterizing pre-systemic sites for the interactions between orally administered herbs and pharmaceuticals. Main Methods: The in vivo pharmacokinetic study and in situ single-pass intestinal perfusion model were employed in the research. Plasma indinavir concen…		LIFE SCIENCES	Medicine, Research & Experimental; Pharmacology & Pharmacy	Research & Experimental Medicine; Pharmacology & Pharmacy	Ho, YF; Huang, DK; Hsueh, WC; Lai, MY; Yu, HY; Tsai, TH	Ho, Yunn-Fang; Huang, Da-Kong; Hsueh, Wei-Cherng; Lai, Ming-Yen; Yu, Hsiu-Ying; Tsai, Tung-Hu							Drug-herb interaction; Bioavailability; Cytochrome P-450; Mechanism	HERB-DRUG INTERACTIONS; SWISS WEBSTER MOUSE; HYPERICUM-PERFORATUM; PROTEASE INHIBITOR; SUPPLEMENT USE; CYTOCHROME-P450; METABOLISM; POPULATION; DEPRESSION; INDUCTION	[Ho, Yunn-Fang; Huang, Da-Kong; Hsueh, Wei-Cherng; Lai, Ming-Yen; Yu, Hsiu-Ying] Natl Taiwan Univ, Coll Med, Sch Pharm, Taipei 100, Taiwan; [Ho, Yunn-Fang] Natl Taiwan Univ, Grad Inst Clin Pharm, Coll Med, Taipei 100, Taiwan; [Tsai, Tung-Hu] Natl Yang Ming Univ, Inst Tradit Med, Taipei 112, Taiwan	China	Ho, YF (corresponding author), 1,Sect 1,Jen Ai Rd, Taipei 100, Taiwan.	yfho@ntu.edu.tw	Tsai, Tung-Hu/AAG-4558-2021	Tsai, Tung-Hu/0000-0002-9007-2547; HO, YUNN-FANG/0000-0003-0579-8659; YU, HSIU-YING/0000-0003-1083-3535	National Science CouncilMinistry of Science and Technology, Taiwan [NSC 93-2320-B-002-135]	This study was supported by a research grant from the National Science Council (NSC 93-2320-B-002-135), Taiwan, ROC.		40	13	16	0	5	PERGAMON-ELSEVIER SCIENCE LTD	OXFORD	THE BOULEVARD, LANGFORD LANE, KIDLINGTON, OXFORD OX5 1GB, ENGLAND	0024-3205	1879-0631
J	English	Article	2005	10.2165/00002512-200522060-00006	√	3.923	15974642	hyperforin and hypericin from st. john’s wort extract (sjw) (hypericum perforatum l.)	Human	CYP3A4,CYP2C9		(induction) Hyperforin treatment resulted in significant increases in mRNA, protein, and activity of CYP3A4 and CYP2C9;Hypericin had no effect on any of the enzymes tested.	in vitro (human hepatocyte mode),HPLC		Clinical assessment of effects of botanical supplementation on cytochrome P450 phenotypes in the elderly - St John's wort, garlic oil, Panax ginseng and Ginkgo biloba	Objectives: Elderly patients are more likely to ingest prescription medications concurrently with botanical supplements, and may therefore be vulnerable to herb-drug interactions. Phytochemical-mediated modulation of cytochrome P450 (CYP) activity may underlie many herb-drug interactions. Some evidence suggests that CYP activity may decrease in the elderly. If so, herb-mediated changes in CYP act…		DRUGS & AGING	Geriatrics & Gerontology; Pharmacology & Pharmacy	Geriatrics & Gerontology; Pharmacology & Pharmacy	Gurley, BJ; Gardner, SF; Hubbard, MA; Williams, DK; Gentry, WB; Cui, YY; Ang, CYW	Gurley, BJ; Gardner, SF; Hubbard, MA; Williams, DK; Gentry, WB; Cui, YY; Ang, CYW								PERFORMANCE LIQUID-CHROMATOGRAPHY; DRUG-METABOLIZING-ENZYMES; ALTERNATIVE MEDICINE USE; SOLID-PHASE EXTRACTION; HERBAL MEDICINES; IN-VIVO; DIALLYL SULFIDE; HYPERICUM-PERFORATUM; ECHINACEA-PURPUREA; UNITED-STATES	Univ Arkansas Med Sci, Coll Pharm, Dept Pharmaceut Sci, Little Rock, AR 72205 USA; Univ Arkansas Med Sci, Coll Pharm, Dept Pharm Practice, Little Rock, AR 72205 USA; Univ Arkansas Med Sci, Coll Med, Dept Biometry, Little Rock, AR 72205 USA; Univ Arkansas Med Sci, Coll Med, Dept Anesthesiol, Little Rock, AR 72205 USA; Natl Ctr Toxicol Res, Div Chem, Jefferson, AR 72079 USA	USA	Gurley, BJ (corresponding author), Univ Arkansas Med Sci, Coll Pharm, Dept Pharmaceut Sci, 4301 W Markham St,Slot 522, Little Rock, AR 72205 USA.	gurleybillyj@uams.edu			NCRR NIH HHSUnited States Department of Health & Human ServicesNational Institutes of Health (NIH) - USANIH National Center for Research Resources (NCRR) [M01RR14288, M01 RR014288] Funding Source: Medline; NIA NIH HHSUnited States Department of Health & Human ServicesNational Institutes of Health (NIH) - USANIH National Institute on Aging (NIA) [R03 AG017733-01, R03AG17733-01] Funding Source: Med…			60	170	185	1	30	ADIS INT LTD	NORTHCOTE	5 THE WAREHOUSE WAY, NORTHCOTE 0627, AUCKLAND, NEW ZEALAND	1170-229X	1179-1969
J	English	Article	2014	10.1002/ptr.5137	√	5.878	24590863	crude extract of eugenia jambolana lam.	Human	CYP2C9 (diclofenac),CYP2D6 (dextromethorphan),CYP3A4 (testosterone)		EJE showed differential effect on cytochrome P450 activities with an order of inhibitory potential as CYP2C9 > CYP3A4 >CYP2D6	in vitro (human liver microsomes),HPLC		Effect of Crude Extract of Eugenia jambolana Lam. on Human Cytochrome P450 Enzymes	The fruit of Eugenia jambolana Lam. is very popular for its anti-diabetic property. Previous studies on the crude extract of E.jambolana (EJE) have successfully explored the scientific basis for some of its traditional medicinal uses. Considering its wide use and consumption as a seasonal fruit, the present study investigates the ability of E.jambolana to interact with cytochrome P450 enzymes. Th…		PHYTOTHERAPY RESEARCH	Chemistry, Medicinal; Pharmacology & Pharmacy	Pharmacology & Pharmacy	Chinni, S; Dubala, A; Kosaraju, J; Khatwal, RB; Kumar, MNS; Kannan, E	Chinni, Santhivardhan; Dubala, Anil; Kosaraju, Jayasankar; Khatwal, Rizwan Basha; Kumar, M. N. Satish; Kannan, Elango							Eugenia jambolana; Syzygium cumini; cytochrome P450; herb-drug interactions; enzyme kinetics; human liver microsomes	HUMAN-LIVER; METABOLISM; DICLOFENAC	[Chinni, Santhivardhan; Kumar, M. N. Satish; Kannan, Elango] JSS Coll Pharm, Dept Pharmacol, Udhagamandalam 643001, Tamil Nadu, India; [Dubala, Anil; Khatwal, Rizwan Basha] JSS Coll Pharm, Dept Pharmaceut Biotechnol, Udhagamandalam 643001, Tamil Nadu, India; [Kosaraju, Jayasankar] JSS Coll Pharm, Dept Pharmacognosy, Udhagamandalam 643001, Tamil Nadu, India	India	Chinni, S (corresponding author), JSS Coll Pharm, Udhagamandalam 643001, Tamil Nadu, India.	chinni0143@gmail.com		Kosaraju, Jayasankar/0000-0002-0967-2108	All India Council for Technical Education, New Delhi; All India Council for Technical Education, New Delhi, MODROBS grant [8024/RIFD/MOD-124(Pvt.)/Policy-III/2011-2012]; Indian Council of Medical Research, New DelhiIndian Council of Medical Research (ICMR)	The authors are grateful to Dr N. Muruganantham, Senior Research Officer, Natural Remedies Pvt. Ltd. for his support in standardizing the herbal extracts. The authors are also thankful to Dr Rajkumar Mandraju, Aaron Diamond AIDS Research Center, Rockefeller University, NY, USA, for his valuable inputs during manuscript revision. This work was financially supported by All India Council for Technic…		17	2	2	0	10	WILEY-BLACKWELL	HOBOKEN	111 RIVER ST, HOBOKEN 07030-5774, NJ USA	0951-418X	1099-1573
J	English	Article	2021	10.1016/j.biopha.2021.111459	√	6.529	33706132	silymarin	Human	CYP2C9,CYP2C19,CYP2D6,CYP3A4)		inhibit	in vitro assays with CypExpress™ Cytochrome P450 human kits, using the FDA-recommended substrates		Interaction of silymarin components and their sulfate metabolites with human serum albumin and cytochrome P450 (2C9, 2C19, 2D6, and 3A4) enzymes	Silymarin is a mixture of flavonolignans isolated from the fruit of milk thistle (Silybum marianum (L.) Gaertner). Milk thistle extract is the active ingredient of several medications and dietary supplements to treat liver injury/ diseases. After the oral administration, flavonolignans are extensively biotransformed, resulting in the formation of sulfate and/or glucuronide metabolites. Previous s…		BIOMEDICINE & PHARMACOTHERAPY	Medicine, Research & Experimental; Pharmacology & Pharmacy	Research & Experimental Medicine; Pharmacology & Pharmacy	Faisal, Z; Mohos, V; Fliszar-Nyul, E; Valentova, K; Kanova, K; Lemli, B; Kunsagi-Mate, S; Poor, M	Faisal, Zelma; Mohos, Violetta; Fliszar-Nyul, Eszter; Valentova, Katerina; Kanova, Kristyna; Lemli, Beata; Kunsagi-Mate, Sandor; Poor, Miklos							Silymarin; Sulfate conjugates; Human serum albumin; Cytochrome P450; Pharmacokinetic interaction; Herb-drug interaction	THISTLE SILYBUM-MARIANUM; DRUG INTERACTION; LIVER-DISEASE; OXIDATIVE STRESS; SILIBININ; FLAVONOLIGNANS; PHARMACOKINETICS; IDENTIFICATION; CONSTITUENTS; DISPLACEMENT	[Faisal, Zelma; Mohos, Violetta; Fliszar-Nyul, Eszter; Poor, Miklos] Univ Pecs, Fac Pharm, Dept Pharmacol, Szigeti Ut 12, H-7624 Pecs, Hungary; [Faisal, Zelma; Mohos, Violetta; Fliszar-Nyul, Eszter; Lemli, Beata; Kunsagi-Mate, Sandor; Poor, Miklos] Univ Pecs, Janos Szentagothai Res Ctr, Ifjusag Utja 20, H-7624 Pecs, Hungary; [Valentova, Katerina; Kanova, Kristyna] Czech Acad Sci, Inst Microbiol, …	USA	Poor, M (corresponding author), Univ Pecs, Fac Pharm, Dept Pharmacol, Szigeti Ut 12, H-7624 Pecs, Hungary.	faisal.zelma@gytk.pte.hu; mohos.violetta@gytk.pte.hu; eszter.nyul@aok.pte.hu; kata.valentova@email.cz; astriik@gmail.com; beata.lemli@aok.pte.hu; sandor.kunsagi-mate@aok.pte.hu; poor.miklos@pte.hu	Poor, Miklos/H-2875-2012; Valentova, Katerina/H-2515-2014	Valentova, Katerina/0000-0002-7714-5350	New National Excellence Program of the Ministry for Innovation and Technology from the National Research, Development and Innovation Fund [UNKP-20-3-II]; European UnionEuropean Commission; Czech Science FoundationGrant Agency of the Czech Republic [18-00121S]; European Social FundEuropean Social Fund (ESF) [EFOP-3.6.1.-16-2016-00004]	This project was supported by the UNKP-20-3-II. New National Excellence Program of the Ministry for Innovation and Technology from the source of the National Research, Development and Innovation Fund (Z.F.), by the European Union, co-financed by the European Social Fund (EFOP-3.6.1.-16-2016-00004), and by the Czech Science Foundation (18-00121S).		76	0	0	8	8	ELSEVIER FRANCE-EDITIONS SCIENTIFIQUES MEDICALES ELSEVIER	ISSY-LES-MOULINEAUX	65 RUE CAMILLE DESMOULINS, CS50083, 92442 ISSY-LES-MOULINEAUX, FRANCE	0753-3322	1950-6007
J	English	Article	2012	10.1016/j.toxlet.2012.09.011	√	4.372	23010222	epigallocatechin gallate	Rat	CYP1A (7- thoxyresorufin),CYP2B (7-pentoxyresorufin),CYP3A (7-enzyloxyquinoline)		Major CYP isoenzymes were investigated in the next step. Fig. 3A shows that CYP1A activity was significantly inhibited by EGCG at the concentrations of≥30μM,Similar results were obtained for CYP2B and 3A,	in vitro (rat liver microsomes),HPLC		Mechanisms for epigallocatechin gallate induced inhibition of drug metabolizing enzymes in rat liver microsomes	Epigallocatechin gallate (EGCG) inhibits drug metabolizing enzymes by unknown mechanisms. Here we examined if the inhibition is due to covalent-binding of EGCG to the enzymes or formation of protein aggregates. EGCG was incubated with rat liver microsomes at 1-100 mu M for 30 min. The EGCG-binding proteins were affinity purified using m-aminophenylboronic acid agarose and probed with antibodies a…		TOXICOLOGY LETTERS	Toxicology	Toxicology	Weng, ZQ; Greenhaw, J; Salminen, WF; Shi, Q	Weng, Zuquan; Greenhaw, James; Salminen, William F.; Shi, Qiang							Epigallocatechin gallate; Cytochrome P450; Rat; Microsome; Covalent-binding; Glutathione	CATECHOL-O-METHYLTRANSFERASE; GLUTATHIONE-S-TRANSFERASE; GREEN TEA POLYPHENOLS; MEMBRANE-PROTEINS; HERBAL EXTRACTS; CYTOCHROME-P450; ACTIVATION; HEPATOTOXICITY; NITROSYLATION; PURIFICATION	[Weng, Zuquan; Greenhaw, James; Salminen, William F.; Shi, Qiang] US FDA, Div Syst Biol, Natl Ctr Toxicol Res, Jefferson, AR 72079 USA	USA	Shi, Q (corresponding author), US FDA, Div Syst Biol, Natl Ctr Toxicol Res, 3900 NCTR Rd, Jefferson, AR 72079 USA.	Qiang.Shi@fda.hhs.gov	Qiang, Shi/E-6266-2012	Weng, Zuquan/0000-0002-1089-8673	Research Participation Program at the National Center for Toxicological Research	Dr. Zuquan Weng is supported by the Research Participation Program at the National Center for Toxicological Research administrated by the Oak Ridge Institute for Science and Education through an interagency agreement between the US Department of Energy and the US Food and Drug Administration. Disclaimer: This article is not an official guidance or policy statement of the US Food and Drug Administ…		44	14	16	0	29	ELSEVIER IRELAND LTD	CLARE	ELSEVIER HOUSE, BROOKVALE PLAZA, EAST PARK SHANNON, CO, CLARE, 00000, IRELAND	0378-4274
J	English	Article	2019	10.1016/j.jep.2019.111913	√	4.36	31091465	gyejibokryeong-hwan water extract	Rat	CYP1A2,CYP2B6,CYP2C9,CYP2C19,CYP2E1,CYP3A4		GBHW moderately inhibited the activities of CYP1A2,CYP2B6, CYP2C9, CYP2C19, CYP2E1, CYP3A4	in vivo, in vitro (fluorescence- and luminescence-based enzyme assays)		Safety assessment of Gyejibokryeong-hwan water extract: Study of acute and subacute toxicity, and influence on drug metabolizing enzymes	Ethnopharmacological relevance: Gyejibokryeong-hwan is a traditional herbal medicine and is reported to have various pharmacological actions. Despite many reports of previous studies, there is limited scientific evidence concerning its safety and few drug-metabolism profiles to support the continued therapeutic application of Gyejibokryeong-hwan. Aim of the study: The purpose of the present study…		JOURNAL OF ETHNOPHARMACOLOGY	Plant Sciences; Chemistry, Medicinal; Integrative & Complementary Medicine; Pharmacology & Pharmacy	Plant Sciences; Pharmacology & Pharmacy; Integrative & Complementary Medicine	Jeon, WY; Jin, SE; Seo, CS; Lee, MY; Shin, HK; Han, SC; Ha, H	Jeon, Woo-Young; Jin, Seong Eun; Seo, Chang-Seob; Lee, Mee-Young; Shin, Hyeun-Kyoo; Han, Su-Cheol; Ha, Hyekyung							Herbal formula; Gyejibokryeong-hwan; Subacute toxicity; Cytochrome P450; UDP-Glucuronosyltransferase	KEISHI-BUKURYO-GAN; FORMULA; PLANTS; RATS	[Jeon, Woo-Young; Jin, Seong Eun; Seo, Chang-Seob; Lee, Mee-Young; Shin, Hyeun-Kyoo; Ha, Hyekyung] Korea Inst Oriental Med, Herbal Med Res Div, 1672 Yuseong Daero, Daejeon 34054, South Korea; [Han, Su-Cheol] Korea Inst Toxicol, Inhalat Toxicol Ctr, 30 Baekhak 1 Gil, Jeongeup Si 56212, Jeollabuk Do, South Korea	South Korea	Ha, H (corresponding author), Korea Inst Oriental Med, Herbal Med Res Div, 1672 Yuseong Daero, Daejeon 34054, South Korea.	ssamggun85@kiom.re.kr; noellajin@kiom.re.kr; csseo0914@kiom.re.kr; cozy11@kiom.re.kr; hkshin@kiom.re.kr; vethansc@kitox.re.kr; hkha@kiom.re.kr		Jin, Seong Eun/0000-0002-9224-0735	Korea Institute of Oriental Medicine [K17251, KSN1812240]	This research was supported by a grant for Construction of Scientific Evidences for Herbal Medicine Formulas [grant number K17251] and Construction of safety and efficacy for traditional herbal prescriptions of medicinal institution [grant number KSN1812240] from the Korea Institute of Oriental Medicine.		34	2	2	0	12	ELSEVIER IRELAND LTD	CLARE	ELSEVIER HOUSE, BROOKVALE PLAZA, EAST PARK SHANNON, CO, CLARE, 00000, IRELAND	0378-8741	1872-7573
J	English	Article	2014	10.3109/13880209.2013.864685	√	3.503	24824320	alismatis rhizome-zexie	Rat	CYP1A2,CYP3A4	phenacetin for CYP1A2, tolbutamide for CYP2C9, chlorzoxazone for CYP2E1 and midazolam for CYP3A4	Our study showed that treatment with multiple doses of RA had an inductive effect on rat CYP1A2 and an inhibitory effect on rat CYP3A4 enzyme activity. However, RA has no inductive or inhibitory effect on the activities of CYP2C9 and CYP2E1.	in vivo (cocktail), HPLC-MS/MS		Effects of Alismatis rhizome on rat cytochrome P450 enzymes	Context: Alismatis rhizome (RA) (Water Plantain Family, also called Zexie'' in Chinese), one of the commonly used components of traditional Chinese medicines, is derived from the dried rhizomes of Alisma orientalis (Sam.) Juzep. (Alismataceae). Objective: This study explores the RA influences on rat cytochrome P450 (CYP) enzymes (CYP1A2, CYP2C9, CYP2E1 and CYP3A4) by using cocktail probe drugs in…		PHARMACEUTICAL BIOLOGY	Plant Sciences; Medical Laboratory Technology; Pharmacology & Pharmacy	Plant Sciences; Medical Laboratory Technology; Pharmacology & Pharmacy	Huang, Y; Zheng, SL; Xu, ZS; Hou, Y	Huang, Yi; Zheng, Shuang-li; Xu, Zhi-sheng; Hou, Yao							CYP; induce; inhibit; RA	HERB-DRUG-INTERACTIONS; TANDEM MASS-SPECTROMETRY; MESSENGER-RNA EXPRESSION; IN-VITRO; PROBE METABOLITES; COCKTAIL APPROACH; EXTRACT; ORIENTALIS; IMPACT; VIVO	[Huang, Yi] Wenzhou Peoples Hosp, Dept Gen Surg, Wenzhou, Peoples R China; [Zheng, Shuang-li] Wenzhou Med Univ, Affiliated Hosp 2, Dept Pediat Surg, Wenzhou 325000, Peoples R China; [Xu, Zhi-sheng] Wenzhou Med Univ, Affiliated Hosp 2, Dept Hematol, Wenzhou 325000, Peoples R China; [Hou, Yao] Wenzhou Med Univ, Affiliated Hosp 1, Dept Ultrasound Imaging, Wenzhou 325000, Peoples R China	China	Hou, Y (corresponding author), Wenzhou Med Univ, Affiliated Hosp 1, Wenzhou 325000, Peoples R China.	xuzhisheng1111@163.com; houyao1111@163.com						28	8	8	0	21	TAYLOR & FRANCIS LTD	ABINGDON	2-4 PARK SQUARE, MILTON PARK, ABINGDON OR14 4RN, OXON, ENGLAND	1388-0209	1744-5116
J	English	Article	2020	10.1080/00498254.2020.1792002	√	1.908	32623931	quercetin	Rat	CYP3A4	quetiapine	The studies in rat liver S9 fraction indicated that QCN could increase the metabolic stability of QTE by inhibiting the activity of CYP enzymes.	in vivo		Impact of quercetin on pharmacokinetics of quetiapine: insights fromin-vivostudies in wistar rats	Quercetin (QCN) is commonly used in high doses as a dietary supplement for weight loss. Psychotic patients are at greater risk of developing obesity than the general population. The present study was designed to understand the impact of QCN on the exposure of quetiapine (QTE), an anti-psychotic drug with narrow therapeutic index and brain penetrating capability. The content of QTE in rat plasma w…		XENOBIOTICA	Pharmacology & Pharmacy; Toxicology	Pharmacology & Pharmacy; Toxicology	Bhutani, P; Rajanna, PK; Paul, AT	Bhutani, Priyadeep; Rajanna, Prabhakar K.; Paul, Atish T.							Dietary supplement; herb-drug interaction; obesity; pharmacokinetics; quetiapine; quercetin	BRAIN-TISSUE; DRUG; OBESITY; BIOAVAILABILITY; SCHIZOPHRENIA; INHIBITION; DISORDER; ANTIPSYCHOTICS; KETOCONAZOLE; MECHANISMS	[Bhutani, Priyadeep; Paul, Atish T.] Birla Inst Technol & Sci Pilani, Dept Pharm, Pilani Campus, Pilani 333031, Rajasthan, India; [Bhutani, Priyadeep; Rajanna, Prabhakar K.] Syngene Int Ltd, Pharmaceut Candidate Optimizat, Biocon Bristol Myers Squibb R&D Ctr, Bangalore, Karnataka, India	India	Paul, AT (corresponding author), Birla Inst Technol & Sci Pilani, Dept Pharm, Pilani Campus, Pilani 333031, Rajasthan, India.	atish.paul@pilani.bits-pilani.ac.in		Koiram Rajanna, Prabhakar/0000-0003-0765-8609	Invivo Biosciences, Bangalore, India; BITS, Pilani	Authors thank Dr. Saurabh Arora, Managing Director of Auriga Research Private Limited, India for helping with LC-MS/MS analysis. Authors also acknowledge Dr. Thanga Mariappan of Pharmaceutical Candidate Optimization, Biocon BMS R&D Centre (BBRC), Bristol Myers Squibb for review of the article. We acknowledge Invivo Biosciences, Bangalore, India and BITS, Pilani for necessary facility and support.		42	0	0	0	3	TAYLOR & FRANCIS LTD	ABINGDON	2-4 PARK SQUARE, MILTON PARK, ABINGDON OR14 4RN, OXON, ENGLAND	0049-8254	1366-5928
J	English	Article	2015	10.1111/jcpt.12303	√	2.512	26177778	nigerian honey	Human	CYP3A4	quinine	——(This suggests that CYP3A4 activity is not significantly altered following low or high dose of honey)	Clinical trial		Influence of a Nigerian honey on CYP3A4 biotransformation of quinine in healthy volunteers	What is known and objectivesSome studies, howbeit with conflicting reports, have suggested that consumption of honey has a potential to modulate drug metabolizing enzymes which may result in a honey-drug interaction. Numerous studies have established that honey varies in composition, influenced by the dominant floral, processing and environmental factors. Thus, variation in honey composition may …		JOURNAL OF CLINICAL PHARMACY AND THERAPEUTICS	Pharmacology & Pharmacy	Pharmacology & Pharmacy	Igbinoba, SI; Akanmu, MA; Onyeji, CO; Soyinka, JO; Owolabi, AR; Nathaniel, TI; Pullela, SV; Cook, JM	Igbinoba, S. I.; Akanmu, M. A.; Onyeji, C. O.; Soyinka, J. O.; Owolabi, A. R.; Nathaniel, T. I.; Pullela, S. V.; Cook, J. M.							CYP3A4; herb-drug interaction; Nigerian honey; quinine	ANTIOXIDANT CAPACITY; GRAPEFRUIT JUICE; PHENOLIC-ACIDS; FLORAL SOURCES; IN-VITRO; DRUG; 3-HYDROXYLATION; FLAVONOIDS; IDENTIFICATION; MARKERS	[Igbinoba, S. I.] Obafemi Awolowo Univ, Dept Clin Pharm & Pharm Adm, Ife, Nigeria; [Akanmu, M. A.] Obafemi Awolowo Univ, Dept Pharmacol, Ife, Nigeria; [Onyeji, C. O.; Soyinka, J. O.] Obafemi Awolowo Univ, Dept Pharmaceut Chem, Fac Pharm, Ife, Nigeria; [Owolabi, A. R.] Obafemi Awolowo Univ, Dept Med Pharmacol & Therapeut, Coll Med, Ife, Nigeria; [Nathaniel, T. I.] Univ S Carolina, Sch Med Greenvil…	USA	Igbinoba, SI (corresponding author), Obafemi Awolowo Univ, Dept Clin Pharm & Pharm Adm, Fac Pharm, Ife, Nigeria.	sharon@oauife.edu.ng		ONYEJI, Cyprian/0000-0002-2743-5501	Carnegie Corporation of New York Sponsored Fellowships under Centre for Gender and Social Policy Studies, Obafemi Awolowo University, Osun State, Nigeria; NATIONAL INSTITUTE OF NEUROLOGICAL DISORDERS AND STROKEUnited States Department of Health & Human ServicesNational Institutes of Health (NIH) - USANIH National Institute of Neurological Disorders & Stroke (NINDS) [R01NS076517] Funding Source: N…	The work was partly supported financially by 'Carnegie Corporation of New York Sponsored Fellowships' for Obafemi Awolowo University Female Staff under the auspices of Centre for Gender and Social Policy Studies, Obafemi Awolowo University, Osun State, Nigeria.		34	0	0	0	13	WILEY	HOBOKEN	111 RIVER ST, HOBOKEN 07030-5774, NJ USA	0269-4727	1365-2710
J	English	Article	2019	10.1159/000495212	√	2.547	30544127	isofraxidin	Human	CYP1A2, 3A4, and 2E1		The results showed that isofraxidin inhibited the activity of CYP1A2, 3A4, and 2E1,	in vitro (human liver microsomes)		In vitro Inhibitory Effects of Isofraxidin on Human Liver Cytochrome P450 Enzymes	Isofraxidin is a Coumarin compound widely distributed in plants, such as the Umbelliferae or Chloranthaceae, and it possesses numerous pharmacological activities. However, whether isofraxidin affects the activity of human liver cytochrome P450 (CYP) enzymes remains unclear. In this study, the inhibitory effects of isofraxidin on the 8 human liver CYP isoforms (i.e., 1A2, 3A4, 2A6, 2E1, 2D6, 2C9, …		PHARMACOLOGY	Pharmacology & Pharmacy	Pharmacology & Pharmacy	Song, XL; Dong, G; Zhou, Y	Song, Xiaoli; Dong, Gang; Zhou, Yun							Cytochrome P1A2; Cytochrome P3A4; Cytochrome P2E1; Herb-drug interaction; Isofraxidin	PHARMACOKINETIC DRUG-INTERACTIONS; INFLAMMATION; MICROSOMES; RISK; VIVO; 1A2	[Song, Xiaoli; Dong, Gang; Zhou, Yun] Yidu Cent Hosp Weifang, Dept Pharm, 4138 South Linglongshan Rd, Weifang 262500, Shandong, Peoples R China	China	Zhou, Y (corresponding author), Yidu Cent Hosp Weifang, Dept Pharm, 4138 South Linglongshan Rd, Weifang 262500, Shandong, Peoples R China.	ru66zeiting@163.com						31	5	5	0	1	KARGER	BASEL	ALLSCHWILERSTRASSE 10, CH-4009 BASEL, SWITZERLAND	0031-7012	1423-0313
J	English	Article	2019	10.1111/jphp.13045	√	3.765	30467864	s. sympetala and p. occidentalis plant extracts, and their identified bioactive compounds	Human	CYP3A4,CYP2D6,CYP2C9 andCYP2C19	diazepam	The active substances betulinic acid (BA) and ursolic acid (UA) strongly inhibited CYP3A4 activity while UA and lupeol moderately inhibited CYP2C19. All extracts exhibited strong activity against the tested isozymes at 50–100 μg/ml.	in vitro (fluorometric plate assay,human liver microsomes), HPLC		Effect of an anxiolytic botanical containing Souroubea sympetala and Platanus occidentalis on in-vitro diazepam human cytochrome P450-mediated metabolism	Objectives A novel anxiolytic natural health product (NHP) containing Souroubea sympetala and Platanus occidentalis is available for the companion animal market and is currently being developed for clinical evaluation. Addressing the risk of potential NHP-drug interactions, this study investigated S. sympetala and P. occidentalis plant extracts, and their identified bioactive compounds, for effec…		JOURNAL OF PHARMACY AND PHARMACOLOGY	Pharmacology & Pharmacy	Pharmacology & Pharmacy	Liu, R; Dobson, CC; Foster, BC; Durst, T; Sanchez, P; Arnason, JT; Harris, CS	Liu, Rui; Dobson, Corrine C.; Foster, Brian C.; Durst, Tony; Sanchez, Pablo; Arnason, John T.; Harris, Cory S.							anxiolytic; herbal medicine; herb-drug interactions; Plantanus occidentalis; Souroubea sympetala	DRUG-DRUG INTERACTIONS; CLINICAL PHARMACOKINETICS; INHIBITION; ENZYMES	[Liu, Rui; Dobson, Corrine C.; Foster, Brian C.; Arnason, John T.; Harris, Cory S.] Univ Ottawa, Dept Biol, 30 Marie Curie, Ottawa, ON K1N 6N5, Canada; [Foster, Brian C.] Univ Ottawa, Dept Cellular & Mol Med, Ottawa, ON, Canada; [Durst, Tony] Univ Ottawa, Dept Chem & Biomol Sci, Ottawa, ON, Canada; [Sanchez, Pablo] Univ Nacl, Fac Ciencias Tierra & Mar, Herbario JVR, Heredia, Costa Rica; [Harris, …	Canada	Harris, CS (corresponding author), Univ Ottawa, Dept Biol, 30 Marie Curie, Ottawa, ON K1N 6N5, Canada.	charris@uottawa.ca		Harris, Cory/0000-0002-0657-1838	Natural Sciences and Engineering Council of CanadaNatural Sciences and Engineering Research Council of Canada (NSERC)	John Thor Arnason and Cory S. Harris acknowledge grant support from the Natural Sciences and Engineering Council of Canada.		33	5	5	0	15	WILEY	HOBOKEN	111 RIVER ST, HOBOKEN 07030-5774, NJ USA	0022-3573	2042-7158
J	English	Article	2010	10.1211/jpp.62.05.0015	√	3.765	20609070	nuciferine （a major active aporphine alkaloid from the leaves of nelumbo nucifera gaertn）	Human & Rat	CYP1A2	phenacetin	The results suggest that nuciferine inhibited CYP1A2 activity in vitro and caused changes	in vitro and in viv,LC-MS/MS		In-vitro and in-vivo evaluations of cytochrome P450 1A2 interactions with nuciferine	Objectives The effects of nuciferine, a major active aporphine alkaloid from the leaves of Nelumbo nucifera Gaertn, on a cytochrome P450 1A2 (CYP1A2) probe substrate were investigated in vitro and in vivo. Methods Nuciferine and recombinant human CYP1A2 were incubated together to study the impact of nuciferine on CYP1A2 in vitro. Nuciferine was administered orally to Wistar rats at a dose of 20 m…		JOURNAL OF PHARMACY AND PHARMACOLOGY	Pharmacology & Pharmacy	Pharmacology & Pharmacy	Hu, LW; Xu, W; Zhang, X; Su, JA; Liu, XR; Li, HY; Zhang, WD	Hu, Liwei; Xu, Wen; Zhang, Xi; Su, Juan; Liu, Xinru; Li, Haiyun; Zhang, Weidong							cytochrome CYP1A2; herb-drug interactions; nuciferine; phenacetin	ST-JOHNS-WORT; INHIBITION; METABOLISM; COCKTAIL; ENZYMES; PHARMACOKINETICS; THEOPHYLLINE; VALIDATION; MEDICATION; FLAVONOIDS	[Hu, Liwei; Zhang, Xi; Su, Juan; Liu, Xinru; Li, Haiyun; Zhang, Weidong] Second Mil Med Univ, Dept Nat Med Chem, Sch Pharm, Shanghai 200433, Peoples R China; [Xu, Wen] Second Mil Med Univ, Chang Zheng Hosp, Dept Pharm, Shanghai 200433, Peoples R China; [Zhang, Weidong] Shanghai Jiao Tong Univ, Sch Pharm, Shanghai 200030, Peoples R China	China	Zhang, WD (corresponding author), Second Mil Med Univ, Dept Nat Med Chem, Sch Pharm, 325 Guo He Rd, Shanghai 200433, Peoples R China.	wdzhangy@hotmail.com	Zhang, Weidong/E-6563-2016	Zhang, Weidong/0000-0002-2433-6823	NCET Foundation; NSFCNational Natural Science Foundation of China (NSFC); Ministry of Science and Technology, ChinaMinistry of Science and Technology, China; Shanghai Leading Academic Discipline ProjectShanghai Leading Academic Discipline Project; Scientific Foundation of Shanghai China.	This work was supported by the NCET Foundation, NSFC, the Special Program for New Drug Innovation of the Ministry of Science and Technology, China, Shanghai Leading Academic Discipline Project and in part by the Scientific Foundation of Shanghai China.		29	11	13	2	18	WILEY	HOBOKEN	111 RIVER ST, HOBOKEN 07030-5774, NJ USA	0022-3573	2042-7158
J	English	Article	2019	10.4103/pm.pm_584_18	√	1.085	PMID-13	flavonoids from galium verum l.	Rat	CYP2E1，CYP3A2,CYP1A2,CYP2D4，CYP2C11	warfarin	FGVL showed no effect on the enzyme activities of CYP2E1 and CYP3A2,induced the enzyme activities of CYP1A2, but inhibited the enzyme activities of CYP2D4 in the middle dose and CYP2C11 in high dose.	in vivo，HPLC	thromboembolic disease	Influence of Flavonoids from Galium verum L. on the Activities of Cytochrome P450 Isozymes and Pharmacokinetic and Pharmacodynamic of Warfarin in Rats	Background: Galium verum L., a traditional Chinese medicine, has been widely used in the folk in China. Preparations of G. verum L. were used to treat thromboembolic disease in clinic for many years and often combined with anticoagulants. Flavonoids from G. verum L. (FGVL) are the main active component. Materials and Methods: We assessed the potential influence of FGVL on the activities of five c…		PHARMACOGNOSY MAGAZINE	Chemistry, Medicinal	Pharmacology & Pharmacy	Cui, MY; Li, CH; Kong, XY; Zhang, K; Liu, YY; Hu, QM; Ma, YL; Li, YF; Chen, TT	Cui, Mingyu; Li, Conghui; Kong, Xiaoyue; Zhang, Kai; Liu, Yuanyuan; Hu, Qimeng; Ma, Yingli; Li, Yanfeng; Chen, Tingting							Cytochrome P450 isozymes; Galium verum L.; herb-drug interaction; pharmacodynamic; pharmacokinetic; warfarin	DRUG INTERACTIONS; ANTICOAGULANT; ANDROGRAPHOLIDE; METABOLISM; THERAPY; HERBS	[Cui, Mingyu; Li, Conghui; Kong, Xiaoyue; Zhang, Kai; Liu, Yuanyuan; Hu, Qimeng; Ma, Yingli; Li, Yanfeng; Chen, Tingting] Heilongjiang Univ Chinese Med, Coll Pharm, Harbin 150040, Heilongjiang, Peoples R China	China	Cui, MY (corresponding author), Heilongjiang Univ Chinese Med, Coll Pharm, Harbin 150040, Heilongjiang, Peoples R China.	cuimingyu1971@163.com			National Science Foundation of ChinaNational Natural Science Foundation of China (NSFC) [81274034]; National Science Foundation of Heilongjiang province [H2015044]; postgraduate funds for Heilongjiang University of Chinese Medicine [yjscx2017057]	This research was supported by the National Science Foundation of China (Grant No. 81274034), the National Science Foundation of Heilongjiang province (H2015044), and postgraduate funds for Heilongjiang University of Chinese Medicine (yjscx2017057).		40	0	0	2	9	WOLTERS KLUWER MEDKNOW PUBLICATIONS	MUMBAI	WOLTERS KLUWER INDIA PVT LTD , A-202, 2ND FLR, QUBE, C T S NO 1498A-2 VILLAGE MAROL, ANDHERI EAST, MUMBAI, 400059, INDIA	0973-1296	0976-4062
J	English	Article	2016	10.3390/molecules21020211	√	4.411	26891286	hyptis suaveolens, myrothamnus flabellifolius, launaea taraxacifolia, boerhavia diffusa and newbouldia laevis.	Human	CYP2B6	Efavirenz (EFV) and nevirapine (NVP)	The most potent inhibitor for CYP2B6 was Hyptis suaveolens extract (IC50 = 19.09 ˘ 1.16 µg/mL), followed by Myrothamnus flabellifolius extract (IC50 = 23.66±4.86 µg/mL), Launaea taraxacifolia extract (IC50 = 33.87±1.54 µg/mL), and Boerhavia diffusa extract (IC50 = 34.93±1.06 µg/mL).Newbouldia laevis extract, however, exhibited weak inhibitory effects (IC50 = 100±8.71 µg/mL) on CYP2B6.	in vitro (Vivid® CYP450 Screening Kits）		Inhibition of CYP2B6 by Medicinal Plant Extracts: Implication for Use of Efavirenz and Nevirapine-Based Highly Active Anti-Retroviral Therapy (HAART) in Resource-Limited Settings	Highly active antiretroviral therapy (HAART) has greatly improved health parameters of HIV infected individuals. However, there are several challenges associated with the chronic nature of HAART administration. For populations in health transition, dual use of medicinal plant extracts and conventional medicine poses a significant challenge. There is need to evaluate interactions between commonly …		MOLECULES	Biochemistry & Molecular Biology; Chemistry, Multidisciplinary	Biochemistry & Molecular Biology; Chemistry	Thomford, NE; Awortwe, C; Dzobo, K; Adu, F; Chopera, D; Wonkam, A; Skelton, M; Blackhurst, D; Dandara, C	Thomford, Nicholas E.; Awortwe, Charles; Dzobo, Kevin; Adu, Faustina; Chopera, Denis; Wonkam, Ambroise; Skelton, Michelle; Blackhurst, Dee; Dandara, Collet							herb-drug interactions; CYP450; time-dependent inhibition; reversible inhibition; recombinant human CYPs	DRUG-DRUG INTERACTIONS; HERBAL MEDICINES; IN-VITRO; CYTOCHROME-P450; ENZYMES; DYSLIPIDEMIA; METABOLISM; CHALLENGES; PREDICTION; CONDUCT	[Thomford, Nicholas E.; Wonkam, Ambroise; Skelton, Michelle; Dandara, Collet] Univ Cape Town, Fac Hlth Sci, Dept Pathol, Div Human Genet, Anzio Rd, ZA-7925 Cape Town, South Africa; [Thomford, Nicholas E.; Chopera, Denis; Wonkam, Ambroise; Skelton, Michelle; Blackhurst, Dee; Dandara, Collet] Univ Cape Town, Fac Hlth Sci, Inst Infect Dis & Mol Med, Anzio Rd, ZA-7925 Cape Town, South Africa; [Thomfo…	South Africa	Dandara, C (corresponding author), Univ Cape Town, Fac Hlth Sci, Dept Pathol, Div Human Genet, Anzio Rd, ZA-7925 Cape Town, South Africa.; Dandara, C (corresponding author), Univ Cape Town, Fac Hlth Sci, Inst Infect Dis & Mol Med, Anzio Rd, ZA-7925 Cape T	THMNIC023@myuct.ac.za; charzos@yahoo.com; kd.dzobo@uct.ac.za; a.faustina@uccsms.edu.gh; denis.chopera@uct.ac.za; ambroise.wonkam@uct.ac.za; michelle.skelton@uct.ac.za; dee.blackhurst@uct.ac.za; collet.dandara@uct.ac.za	Collet, Dandara/D-1978-2009; THOMFORD, NICHOLAS/Q-7621-2018	Collet, Dandara/0000-0002-5925-4895; THOMFORD, NICHOLAS/0000-0002-3152-5817; Dzobo, Kevin/0000-0003-1334-4665; Blackhurst, Dee/0000-0002-9899-4634	National Research Foundation (NRF) under an Indigenous Knowledge Systems (IKS) Research Grant; NRF from the IKS research grant	Research reported in this publication was supported by the National Research Foundation (NRF) under an Indigenous Knowledge Systems (IKS) Research Grant to Collet Dandara. The views and opinions expressed are not those of the NRF but of the authors of the material published. Nicholas Ekow Thomford is funded by an NRF grant-holder linked bursary from the IKS research grant awarded to Collet Dandar…		57	25	25	0	6	MDPI	BASEL	ST ALBAN-ANLAGE 66, CH-4052 BASEL, SWITZERLAND		1420-3049
J	English	Article	2010	10.3109/00498251003592683	√	1.908	20218935	black cohosh (cimicifuga racemosa) dong quai (angelica polymorpha) goldenseal (hydrastis canadensis) gotu kola (centalla asiatica) horse chestnut (aesculus hippocastanum) horsetail (equisetum arvense) liquorice root (glycyrrhiza glabra) milk thistle (silybum marianum) saw palmetto (serenoa serrulata) valerian (valeriana officinalis)	Human	CYP2A6,CYP2B6,CYP2C19,CYP2E1,CYP1A2,CYP3A4		methanolic extracts at the highest investigated concentration (500μg/ml) of dong quai caused greater than 80% inhibition of CYP2A6, CYP2B6, and CYP2C19. The methanolic extracts of gotu kola at 500 μg ml−1 also caused greater than 80% inhibition of CYP2C19 and 2E1 (Figure 2(b)). In general, the aqueous extracts were not as potent inhibitors as the methanolic, but inhibition greater than 50% was se…	In vitro (N-in-one cocktail),LC/MS-MS		Rapid screening of commercially available herbal products for the inhibition of major human hepatic cytochrome P450 enzymes using the N-in-one cocktail	1 Self-administration of complementary products concurrently with conventional medication is increasingly common The potential for cytochrome P450 (CYP) inhibition requires investigation The N-in-one assay with ten probe substrates for nine CYPs was used with human liver microsomes to investigate ten products. CYP inhibition was measured in a single liquid chromatography-tandem mass spectrometry …		XENOBIOTICA	Pharmacology & Pharmacy; Toxicology	Pharmacology & Pharmacy; Toxicology	Sevior, DK; Hokkanen, J; Tolonen, A; Abass, K; Tursas, L; Pelkonen, O; Ahokas, JT	Sevior, D. K.; Hokkanen, J.; Tolonen, A.; Abass, K.; Tursas, L.; Pelkonen, O.; Ahokas, J. T.							Herb-drug interactions; complementary products; N-in-one cocktail	ALTERNATIVE MEDICINE USE; POPULATION-BASED SURVEY; VITRO INHIBITION; BLACK COHOSH; EXTRACTS; COMPLEMENTARY; METABOLISM; 3A4; GOLDENSEAL; DRUGS	[Sevior, D. K.; Ahokas, J. T.] RMIT Univ, RMIT Toxicol, Melbourne, Vic, Australia; [Hokkanen, J.; Tolonen, A.] Novamass Analyt, Oulu, Finland; [Abass, K.; Tursas, L.; Pelkonen, O.] Univ Oulu, Dept Pharmacol & Toxicol, Oulu, Finland	Finland	Ahokas, JT (corresponding author), RMIT Univ, RMIT Toxicol, POB 71,Plenty Rd, Bundoora, Vic 3083, Australia.		Abass, Khaled/N-6138-2014; Pelkonen, Olavi R/F-7740-2012; Ahokas, Jorma T/I-6613-2013	Abass, Khaled/0000-0002-1843-7644; Ahokas, Jorma T/0000-0003-4843-1363	Academy of Finland (Research Council for Health Sciences)Academy of Finland; Finnish Granting Agency for Innovative Research (TEKES)Finnish Funding Agency for Technology & Innovation (TEKES); Centre for International Mobility (CIMO)	The skilful technical assistance of Paivi Tym and Ritva Thunainen is gratefully acknowledged. Studies described in this article were supported partially by the Academy of Finland (Research Council for Health Sciences), the Finnish Granting Agency for Innovative Research (TEKES), and the Centre for International Mobility (CIMO).		33	43	46	1	13	TAYLOR & FRANCIS LTD	ABINGDON	4 PARK SQUARE, MILTON PARK, ABINGDON OX14 4RN, OXON, ENGLAND	0049-8254	1366-5928
J	English	Article	2012	10.1016/j.jep.2012.04.024	√	4.36	22564357	bu-zhong-yi-qi-tang	Rat	CYP2C	tolbutamide	Rats fed the BT diet for eight weeks may decrease CYP2C enzyme activity	in vivo,HPLC/MS		Effects of Bu-Zhong-Yi-Qi-Tang on hepatic drug-metabolizing enzymes and plasma tolbutamide concentration in rats	Ethnopharmacological relevance: Bu-Zhong-Yi-Qi-Tang (BT) is the dry powder derived from the aqueous extract of a mixture of 10 medicinal herbs. It is a traditional Chinese medicine being used for the treatment of various immune-related diseases. Aim of the study: To investigate the effect of BT on hepatic drug-metabolizing enzymes and its effect on plasma concentrations of tolbutamide, a substrat…		JOURNAL OF ETHNOPHARMACOLOGY	Plant Sciences; Chemistry, Medicinal; Integrative & Complementary Medicine; Pharmacology & Pharmacy	Plant Sciences; Pharmacology & Pharmacy; Integrative & Complementary Medicine	Yao, HT; Chang, YW; Uramaru, N; Watanabe, Y; Kitamura, S; Kuo, YH; Lii, CK; Yeh, TK	Yao, Hsien-Tsung; Chang, Yi-Wei; Uramaru, Naoto; Watanabe, Yoko; Kitamura, Shigeyuki; Kuo, Yueh-Hsiung; Lii, Chong-Kuei; Yeh, Teng-Kuang							Bu-Zhong-Yi-Qi-Tang; Drug-metabolizing enzymes; Traditional Chinese medicines; Tolbutamide; Rats	ZINGIBER-OFFICINALE ROSCOE; SHENG-MAI-SAN; PANAX-GINSENG; OXIDATIVE STRESS; ANTIOXIDANT; GLUTATHIONE; INDUCTION; LIVER; SUPPLEMENTATION; GLUCURONIDATION	[Yao, Hsien-Tsung; Lii, Chong-Kuei] China Med Univ, Dept Nutr, Taichung 404, Taiwan; [Chang, Yi-Wei; Yeh, Teng-Kuang] Natl Hlth Res Inst, Inst Biotechnol & Pharmaceut Res, Zhunan Town, Miaoli County, Taiwan; [Uramaru, Naoto; Watanabe, Yoko; Kitamura, Shigeyuki] Nihon Pharmaceut Univ, Dept Hlth Biosci, Ina, Saitama 3620806, Japan; [Kuo, Yueh-Hsiung] China Med Univ, Tsuzuki Inst Tradit Med, Taichun…	China,Japan	Yao, HT (corresponding author), China Med Univ, Dept Nutr, 91 Hsueh Shih Rd, Taichung 404, Taiwan.	htyao@mail.cmu.edu.tw; tkyeh@nhri.org.tw	Yao, Hsien-Tsung/ABH-5315-2020		China Medical UniversityChina Medical University [CMU98-N1-11]; National Research Institutes of Taiwan; Grants-in-Aid for Scientific ResearchMinistry of Education, Culture, Sports, Science and Technology, Japan (MEXT)Japan Society for the Promotion of ScienceGrants-in-Aid for Scientific Research (KAKENHI) [24790126] Funding Source: KAKEN	This study was financially supported by the grant-aid of China Medical University (CMU98-N1-11) and National Research Institutes of Taiwan.		46	10	12	1	21	ELSEVIER IRELAND LTD	CLARE	ELSEVIER HOUSE, BROOKVALE PLAZA, EAST PARK SHANNON, CO, CLARE, 00000, IRELAND	0378-8741	1872-7573
J	English	Article	2001	10.1211/0022357011777819	√	3.765	11697539	peppermint, chamomile and dandelion	Rat	CYP1A2,CYP2E		inhibition，induction（Activity of CYP1A2 in the liver microsomes of rats receiving dandelion, peppermint or chamomile tea was signifificantly decreased (P＜ 0.05) to 15%, 24% and 39% of the control value, respectively. CYP1A2 activity was signifificantly increased by pretreatment with caffeine solution. No alterations were observed in the activities of CYP2D and CYP3A in any group of the pretreated…	in vitro (rat liver microsomes)		Effect of herbal teas on hepatic drug metabolizing enzymes in rats	We have investigated the effect of herbal teas (peppermint, chamomile and dandelion) on the activity of hepatic phase I and phase II metabolizing enzymes using rat liver microsomes. Female Wistar rats were divided into six groups (n==5 each). Three groups had free access to a tea solution (2%) while the control group had water. Two groups received either green tea extract (0.1%) or aqueous caffei…		JOURNAL OF PHARMACY AND PHARMACOLOGY	Pharmacology & Pharmacy	Pharmacology & Pharmacy	Maliakal, PP; Wanwimolruk, S	Maliakal, PP; Wanwimolruk, S								HUMAN-LIVER-MICROSOMES; GREEN TEA; BLACK TEA; CARCINOGENESIS; INDUCTION; 1A2	Western Univ Hlth Sci, Coll Pharm, Pomona, CA 91766 USA; Univ Otago, Sch Pharm, Dunedin, New Zealand	USA	Wanwimolruk, S (corresponding author), Western Univ Hlth Sci, Coll Pharm, 309 E 2nd St, Pomona, CA 91766 USA.							27	62	66	0	13	ROYAL PHARMACEUTICAL SOC GREAT BRITAIN	LONDON	1 LAMBETH HIGH ST, LONDON SE1 7JN, ENGLAND	0022-3573
J	English	Article	2012	10.1016/j.taap.2012.07.003	√	4.219	22813711	polygonum cuspidatum	Rat	CYP3A	Carbamazepine	In conclusion, PC markedly increased the systemic exposure and brain concentration of CBZ and CBZE through inhibiting the activities of CYP 3A	in vitro (Vivid CYP450 screening kits)		A new herb-drug interaction of Polygonum cuspidatum, a resveratrol-rich nutraceutical, with carbamazepine in rats	Carbamazepine (CBZ), an antiepileptic with narrow therapeutic window, is a substrate of CYP 3A which metabolizes CBZ to carbamazepine-10,11-epoxide (CBZE), an active metabolite. This study investigated the acute and chronic effects of Polygonum cuspidatum (PC), a resveratrol-rich nutraceutical, on the pharmacokinetics of CBZ in rats and the underlying mechanisms. Rats were orally administered CBZ…		TOXICOLOGY AND APPLIED PHARMACOLOGY	Pharmacology & Pharmacy; Toxicology	Pharmacology & Pharmacy; Toxicology	Chi, YC; Lin, SP; Hou, YC	Chi, Ying-Chang; Lin, Shiuan-Pey; Hou, Yu-Chi							Polygonum cuspidatum; Carbamazepine; Carbamazepine-10,11-epoxide; Herbal-drug interaction; CYP 3A; MRP 2	P-GLYCOPROTEIN; ANTIEPILEPTIC DRUGS; OXIDATIVE STRESS; PHARMACOKINETICS; BIOAVAILABILITY; MRP2; OXCARBAZEPINE; ANTIOXIDANTS; TRANSPORTER; METABOLISM	[Lin, Shiuan-Pey; Hou, Yu-Chi] China Med Univ, Sch Pharm, Taichung 40402, Taiwan; [Chi, Ying-Chang] China Med Univ, Grad Inst Pharmaceut Chem, Taichung 40402, Taiwan; [Hou, Yu-Chi] China Med Univ Hosp, Dept Med Res, Taichung 40402, Taiwan	China	Hou, YC (corresponding author), China Med Univ, Sch Pharm, 91 Hsueh Shih Rd, Taichung 40402, Taiwan.	hou5133@gmail.com	; Hou, Yu-Chi/O-2712-2015	Lin, Shiuan-Pey/0000-0002-6186-2101; Hou, Yu-Chi/0000-0002-3995-7219	National Science Council, TaiwanMinistry of Science and Technology, Taiwan [NSC 99-2320-B-039-017-MY3, NSC99-2320-B-039-009-MY3]; China Medical University, Taichung, TaiwanChina Medical University [CMU99-S-33, CMU98-S-34]	This work was supported in part by the National Science Council, Taiwan (NSC 99-2320-B-039-017-MY3 and NSC99-2320-B-039-009-MY3) and China Medical University, Taichung, Taiwan. (CMU99-S-33 and CMU98-S-34).		37	28	31	0	25	ACADEMIC PRESS INC ELSEVIER SCIENCE	SAN DIEGO	525 B ST, STE 1900, SAN DIEGO, CA 92101-4495 USA	0041-008X	1096-0333
J	English	Article	2014	10.1124/dmd.114.057232	√	3.922	25028567	milk thistle (silybum marianum)	Human	CYP1A2 (caffeine),CYP2C9 (tolbutamide),CYP2D6 (dextromethorphan),CYP3A4/5 (midazolam)		——（Exposure to milk thistle extract produced no significant influence on CYP1A2, CYP2C9, CYP2D6, or CYP3A4/5 activities.）	Clinical trial		The Effects of Milk Thistle (Silybum marianum) on Human Cytochrome P450 Activity	Milk thistle (Silybum marianum) extracts are widely used as a complementary and alternative treatment of various hepatic conditions and a host of other diseases/disorders. The active constituents of milk thistle supplements are believed to be the flavonolignans contained within the extracts. In vitro studies have suggested that some milk thistle components may significantly inhibit specific cytoc…		DRUG METABOLISM AND DISPOSITION	Pharmacology & Pharmacy	Pharmacology & Pharmacy	Kawaguchi-Suzuki, M; Frye, RF; Zhu, HJ; Brinda, BJ; Chavin, KD; Bernstein, HJ; Markowitz, JS	Kawaguchi-Suzuki, Marina; Frye, Reginald F.; Zhu, Hao-Jie; Brinda, Bryan J.; Chavin, Kenneth D.; Bernstein, Hilary J.; Markowitz, John S.								HERB-DRUG INTERACTIONS; FATTY LIVER-DISEASE; ST-JOHNS-WORT; HEALTHY-VOLUNTEERS; BLACK COHOSH; IN-VIVO; BOTANICAL SUPPLEMENTATION; HEPATITIS-C; SILYMARIN; PHARMACOKINETICS	[Kawaguchi-Suzuki, Marina; Frye, Reginald F.; Brinda, Bryan J.; Markowitz, John S.] Univ Florida, Dept Pharmacotherapy & Translat Res, Gainesville, FL 32610 USA; [Kawaguchi-Suzuki, Marina; Frye, Reginald F.; Markowitz, John S.] Univ Florida, Ctr Pharmacogen, Gainesville, FL 32610 USA; [Zhu, Hao-Jie] Univ Michigan, Coll Pharm, Dept Clin Social & Adm Sci, Ann Arbor, MI 48109 USA; [Chavin, Kenneth D…	USA	Markowitz, JS (corresponding author), Univ Florida, Coll Pharm, Dept Pharmacotherapy & Translat Res, 1600 SW Archer Rd,RM PG-23, Gainesville, FL 32610 USA.	jmarkowitz@cop.ufl.edu		Zhu, Hao-Jie/0000-0002-2248-4419; , Marina/0000-0003-0901-8381; Frye, Reginald/0000-0002-1841-1401	National Institutes of Health National Center for Complementary and Alternative MedicineUnited States Department of Health & Human ServicesNational Institutes of Health (NIH) - USANIH National Institute of Neurological Disorders & Stroke (NINDS)NIH National Center for Complementary & Alternative Medicine [R21-AT02817]; National Institutes of Health National Center for Research ResourcesUnited Sta…	This work was supported by the National Institutes of Health National Center for Complementary and Alternative Medicine [Grant R21-AT02817] (to J.S.M.). The clinical study at the Medical University of South Carolina General Clinical Research Center was supported by National Institutes of Health National Center for Research Resources [Grant M01-RR01070-18].		43	30	30	0	36	AMER SOC PHARMACOLOGY EXPERIMENTAL THERAPEUTICS	BETHESDA	9650 ROCKVILLE PIKE, BETHESDA, MD 20814-3995 USA	0090-9556	1521-009X
J	English	Article	2014	10.1155/2014/150351	√	2.629	25061471	rhus verniciflua stoke	Human	CYP1A2,CYP2C9,CYP2C19,CYP2D6, andCYP3A4		The aRVS extract showed relative potent inhibitory effects on the CYP2C9 (IC50, <0.001 𝜇g/mL), CYP2C19 (IC50, 9.68 𝜇g/mL), and CYP1A2 (IC50, 10.0 𝜇g/mL). However, it showed weak inhibition on CYP3A4 and CYP2D6. Fustin showed moderate inhibitory effects on the CYP2C19 (IC50, 64.3 𝜇g/mL) and weak inhibition of the other CYP isoforms similar to aRVS. Fisetin showed potent inhibitory effects on CYP2C…	in vitro (luminescent CYP recombinant human enzyme_x000D_ assay）		Inhibition of Human Cytochrome P450 Enzymes by Allergen Removed Rhus verniciflua Stoke Standardized Extract and Constituents	Objective. Potential interactions between herbal extracts and the cytochrome P450 (CYP) system lead to serious adverse events or decreased drug efficacy. Rhus verniciflua stoke (RVS) and its constituents have been reported to have various pharmacological properties. We evaluated the inhibitory potential of RVS and its constituents on the major CYP isoforms. Methods. The effects of allergen remove…		EVIDENCE-BASED COMPLEMENTARY AND ALTERNATIVE MEDICINE	Integrative & Complementary Medicine	Integrative & Complementary Medicine	Jung, H; Lee, S	Jung, Hyunsik; Lee, Sanghun								HERB-DRUG INTERACTIONS; NF-KAPPA-B; GENETIC POLYMORPHISMS; CYP1A2 POLYMORPHISMS; GASTRIC-CANCER; ANTIOXIDANT; EXPRESSION; SULFURETIN; APOPTOSIS; CYTOKINES	[Jung, Hyunsik; Lee, Sanghun] Dankook Univ, Grad Sch, Dept Med Consilience, Yongin 448701, Gyeonggi Do, South Korea	South Korea	Lee, S (corresponding author), Dankook Univ, Grad Sch, Dept Med Consilience, 152 Jukjeon Ro, Yongin 448701, Gyeonggi Do, South Korea.	integrative@korea.com			Dankook University	The present research was conducted by the research fund of Dankook University in 2013.		39	6	6	0	4	HINDAWI LTD	LONDON	ADAM HOUSE, 3RD FLR, 1 FITZROY SQ, LONDON, W1T 5HF, ENGLAND	1741-427X	1741-4288
J	English	Article	2006	10.1177/0091270005284854	√	3.126	16432272	milk thistle,black cohosh product	Human	CYP3A		——(Milk thistle and black cohosh appear to have no clinically relevant effect on CYP3A activity in vivo.)	Clinical trial		Assessing the clinical significance of botanical supplementation on human cytochrome P450 3A activity: Comparison of a milk thistle and black cohosh product to rifampin and clarithromycin	Phytochemical-mediated modulation of cytochrome P450 enzymes (CYPs) may underlie many herb-drug interactions. This study's purpose was to assess the effects of milk thistle and black cohosh supplementation on CYP3A activity and compare them to a clinically recognized inducer, rifampin, and inhibitor, clarithromycin. Healthy volunteers were randomly assigned to receive a standardized milk thistle …		JOURNAL OF CLINICAL PHARMACOLOGY	Pharmacology & Pharmacy	Pharmacology & Pharmacy	Gurley, B; Hubbard, MA; Williams, DK; Thaden, J; Tong, YD; Gentry, WB; Breen, P; Carrier, DJ; Cheboyina, S	Gurley, B; Hubbard, MA; Williams, DK; Thaden, J; Tong, YD; Gentry, WB; Breen, P; Carrier, DJ; Cheboyina, S							cytochrome P450s; botanical supplements; pharmacokinetics; drug interactions	ST-JOHNS-WORT; HERB-DRUG INTERACTIONS; IN-VITRO EVALUATION; CIMICIFUGA-RACEMOSA; HEALTHY-VOLUNTEERS; GINKGO-BILOBA; PLASMA-CONCENTRATIONS; ECHINACEA-PURPUREA; NATURAL-PRODUCTS; PANAX-GINSENG	Univ Arkansas Med Sci, Coll Pharm, Dept Pharmaceut Sci, Little Rock, AR 72205 USA; Univ Arkansas Med Sci, Dept Biostat, Little Rock, AR 72205 USA; Univ Arkansas Med Sci, Dept Anesthesiol, Little Rock, AR 72205 USA; Univ Arkansas Med Sci, Small Mol Mass Spectrometry Facil, Little Rock, AR 72205 USA; Univ Arkansas, Dept Agr Engn, Fayetteville, AR 72701 USA; Univ Mississippi, Dept Pharmaceut, Univer…	USA	Gurley, B (corresponding author), Univ Arkansas Med Sci, Coll Pharm, Dept Pharmaceut Sci, 4301 W Markham St,Slot 522-3, Little Rock, AR 72205 USA.			Carrier, Danielle Julie/0000-0003-3322-4660	NATIONAL CENTER FOR RESEARCH RESOURCESUnited States Department of Health & Human ServicesNational Institutes of Health (NIH) - USANIH National Center for Research Resources (NCRR) [M01RR014288] Funding Source: NIH RePORTER; NATIONAL INSTITUTE OF GENERAL MEDICAL SCIENCESUnited States Department of Health & Human ServicesNational Institutes of Health (NIH) - USANIH National Institute of General Med…			59	86	88	0	4	SAGE PUBLICATIONS INC	THOUSAND OAKS	2455 TELLER RD, THOUSAND OAKS, CA 91320 USA	0091-2700
J	English	Article	2014	10.1016/j.jep.2014.10.031	√	4.36	25446640	polygonum capitatum	Rat	CYP1A2-caffeine (1.0 mg/kg),CYP2C9-tolbutamide (1.0 mg/kg),CYP2C19-meprazole (2.0 mg/kg),CYP2E1-chlorzoxazone (4.0 mg/kg),CYP3A4-midazolam (4.0 mg/kg)		These results suggested that Polygonum capitatum could induce CYP2C9 and CYP3A4, and did not inflfluence CYP1A2, CYP2C19 or CYP2E1.	in vivo (a cocktail of probe drugs)		Evaluation of the impact of Polygonum capitatum, a traditional Chinese herbal medicine, on rat hepatic cytochrome P450 enzymes by using a cocktail of probe drugs	Ethnopharmacological relevance: Polygonum capitatum is a well-known Miao medicinal plant that has been used for many years for its unique therapeutic effects on various urological disorders, including urinary calculus and urinary tract infections. To investigate the effect of Polygonum capitatum on cytochrome P450 (CYP) isoforms (CYP1A2, CYP2C9, CYP2C19, CYP2E1, and CYP3A4) in vivo using a cockta…		JOURNAL OF ETHNOPHARMACOLOGY	Plant Sciences; Chemistry, Medicinal; Integrative & Complementary Medicine; Pharmacology & Pharmacy	Plant Sciences; Pharmacology & Pharmacy; Integrative & Complementary Medicine	Zheng, L; Lu, Y; Cao, X; Huang, Y; Liu, Y; Tang, L; Liao, SG; Wang, AM; Li, YJ; Lan, YY; Wang, YL	Zheng, Lin; Lu, Yuan; Cao, Xu; Huang, Yong; Liu, Yue; Tang, Li; Liao, Shang-Gao; Wang, Ai-Min; Li, Yong-Jun; Lan, Yan-Yu; Wang, Yong-Lin							Polygonum capitatum; Cytochrome P450; Herb-drug interactions; Probe drug cocktail; UPLC-ESI-MS	PHARMACOGENETICS; PRESCRIPTION; METABOLISM	[Zheng, Lin; Lu, Yuan; Cao, Xu; Huang, Yong; Liu, Yue; Tang, Li; Liao, Shang-Gao; Wang, Ai-Min; Li, Yong-Jun; Lan, Yan-Yu; Wang, Yong-Lin] Guiyang Med Univ, Sch Pharm, Prov Key Lab Pharmaceut Guizhou Prov, Guiyang 550004, Peoples R China	China	Wang, YL (corresponding author), Guiyang Med Univ, Sch Pharm, Prov Key Lab Pharmaceut Guizhou Prov, 9 Beijing Rd, Guiyang 550004, Peoples R China.	ylwang_gmc@163.com			National Natural Science Foundation of ChinaNational Natural Science Foundation of China (NSFC) [81260688, 81160516]; Guizhou Science and Technology Department [2012-7040]; Ministry of Science and Technology of ChinaMinistry of Science and Technology, China [2013BAI11B01]	This research was supported by projects funded by the National Natural Science Foundation of China (Nos. 81260688, 81160516), Guizhou Science and Technology Department (No. 2012-7040) and the Ministry of Science and Technology of China (No. 2013BAI11B01).		36	14	18	2	32	ELSEVIER IRELAND LTD	CLARE	ELSEVIER HOUSE, BROOKVALE PLAZA, EAST PARK SHANNON, CO, CLARE, 00000, IRELAND	0378-8741	1872-7573
J	English	Article	2015	10.3109/13880209.2014.952833	√	3.503	25472767	kanglaite kanglaite (klt) is an oily substance extracted from coix lacryma-jobi linn. (cramineae)	Rat	CYP1A2,CYP2B6,CYP2C9,CYP2C19, andCYP3A4	phenacetin (20 mg/kg), bupropion (20 mg/kg), tolbutamide (5 mg/kg), omeprazole (20 mg/kg), and midazolam (10 mg/kg)	Our study showed that treatment with multiple doses of KLT had induction effect on rat CYP1A2, while CYP2B6, CYP2C9, CYP2C19, and CYP3A4 enzyme activities had been inhibited after multiple doses of KLT treatment.	cocktail probe drugs in vivo, HPLC-MS/MS		Effect of kanglaite on rat cytochrome P450	Context: Kanglaite (KLT) is an oily substance extracted from Coix lacryma-jobi Linn. (Cramineae) and has been proved to significantly improve the life span and quality of life of patients, when combined with chemotherapy, radiotherapy, or surgery. Objective: The purpose of this study was to find out whether KLT influences the effect on rat cytochrome P450 (CYP) enzymes (CYP1A2, CYP2B6, CYP2C9, CY…		PHARMACEUTICAL BIOLOGY	Plant Sciences; Medical Laboratory Technology; Pharmacology & Pharmacy	Plant Sciences; Medical Laboratory Technology; Pharmacology & Pharmacy	Du, XX; Ye, HZ; Zhang, CX; Ye, L; Lin, GY	Du, Xiaoxiang; Ye, Huizhou; Zhang, Chunxia; Ye, Lei; Lin, Guanyang							CYP; interaction; KLT	DRUG-INTERACTIONS; PRESCRIBED DRUGS; HERBAL MEDICINES; ENZYMES; INHIBITION; METABOLISM; EXPRESSION; INDUCTION; OXIDATION; INJECTION	[Du, Xiaoxiang; Ye, Lei; Lin, Guanyang] Wenzhou Med Univ, Affiliated Hosp 1, Wenzhou 325000, Peoples R China; [Ye, Huizhou; Zhang, Chunxia] Wenzhou Med Univ, Affiliated Hosp 2, Wenzhou 325000, Peoples R China	China	Lin, GY (corresponding author), Wenzhou Med Univ, Affiliated Hosp 1, Wenzhou 325000, Peoples R China.	wyyyxb@163.com						25	3	5	0	18	TAYLOR & FRANCIS LTD	ABINGDON	4 PARK SQUARE, MILTON PARK, ABINGDON OX14 4RN, OXON, ENGLAND	1388-0209	1744-5116
J	English	Article	2019	10.1007/s12024-018-0049-9	√	2.007	30498933	kratom (mitragynine）	Human	CYP3A4	Quetiapine	Herein is described a fatal case of quetiapine toxicity complicated by mitragynine use. The potential ability of mitragynine to alter the pharmacokinetics of a prescription medication via inhibition of its hepatic metabolism is discussed.	Case report		Fatal combination of mitragynine and quetiapine - a case report with discussion of a potential herb-drug interaction	Kratom is a plant with dose-dependent mixed stimulant and opioid properties whose pharmacologic characteristics and social impact continue to be described. The main active isolate of kratom is mitragynine, an indole-containing alkaloid with opioid-like effects. Kratom toxicity and kratom-associated fatalities have been described, including those in association with additional drugs. In this paper…		FORENSIC SCIENCE MEDICINE AND PATHOLOGY	Medicine, Legal; Pathology	Legal Medicine; Pathology	Hughes, RL	Hughes, Rhome L.							Kratom; Mitragynine; Quetiapine; Overdose; CYP	IN-VITRO; METABOLISM; KRATOM; PHARMACOKINETICS; PHARMACOLOGY	[Hughes, Rhome L.] Univ North Dakota, Sch Med & Hlth Sci, 1301 N Columbia Rd,RoomW430, Grand Forks, ND 58203 USA	USA	Hughes, RL (corresponding author), Univ North Dakota, Sch Med & Hlth Sci, 1301 N Columbia Rd,RoomW430, Grand Forks, ND 58203 USA.	rhome.hughes@und.edu						23	17	17	0	6	HUMANA PRESS INC	TOTOWA	999 RIVERVIEW DRIVE SUITE 208, TOTOWA, NJ 07512 USA	1547-769X	1556-2891
J	English	Article	2015	10.1016/j.toxlet.2015.08.202	√	4.372	26278343	formononetin (fmn) and biochanin a (bca)	Human & Rat	CYP1A2,CYP2D6,CYP2C9		FMN and BCA showed concentration-dependent inhibition of CYP1A2 activity,FMN also inhibited human CYP2D6. BCA exerted moderately inhibitory effects on human CYP2C9	In vitro (human/rat liver microsomes),		In vivo prediction of CYP-mediated metabolic interaction potential of formononetin and biochanin A using in vitro human and rat CYP450 inhibition data	Formononetin (FMN) and Biochanin A (BCA) are the principal isoflavones present in commercially available extracts of red clover that are widely been consumed for various health benefits. We investigated the in vitro effects of FMN and BCA on catalytic activity of human/rat cytochrome P450 enzymes to assess the drug interaction potential of red clover. IC50 and K-i values of FMN and BCA for CYPs w…		TOXICOLOGY LETTERS	Toxicology	Toxicology	Arora, S; Taneja, I; Challagundla, M; Raju, KSR; Singh, SP; Wahajuddin, M	Arora, Sumit; Taneja, Isha; Challagundla, Muralikrishna; Raju, Kanumuri Siva Rama; Singh, Sheelendra Pratap; Wahajuddin, Muhammad							Isoflavones; liver microsomes; Cytochrome P450; Herb-drug interaction; Enzyme inhibition	RED-CLOVER; CYTOCHROME-P450 ENZYMES; HUMAN CYTOCHROMES-P450; POMEGRANATE JUICE; DRUG-INTERACTIONS; LIVER-MICROSOMES; PHARMACOKINETICS; PHARMACOGENETICS; ISOFLAVONES; TOLBUTAMIDE	[Arora, Sumit; Taneja, Isha; Raju, Kanumuri Siva Rama; Wahajuddin, Muhammad] CSIR Cent Drug Res Inst, Pharmacokinet & Metab Div, Lucknow 226031, Uttar Pradesh, India; [Taneja, Isha; Raju, Kanumuri Siva Rama; Wahajuddin, Muhammad] Acad Sci & Innovat Res, New Delhi, India; [Challagundla, Muralikrishna; Wahajuddin, Muhammad] Natl Inst Pharmaceut Res & Educ, Raebareli, India; [Singh, Sheelendra Prata…	India	Wahajuddin, M (corresponding author), CSIR Cent Drug Res Inst, Pharmacokinet & Metab Div, Lucknow 226031, Uttar Pradesh, India.	sheelendra@iitr.res.in; wahajuddin@cdri.res.in	Taneja, Isha/AAS-8646-2020; --, Wahajuddin/B-4413-2010; Singh, Sheelendra Pratap/B-4258-2010; Taneja, Isha/U-3822-2019; Kanumuri, Siva Rama Raju/H-9178-2012	--, Wahajuddin/0000-0003-3362-7558; Kanumuri, Siva Rama Raju/0000-0002-6087-6587	Council of Scientific and Industrial Research (CSIR)Council of Scientific & Industrial Research (CSIR) - India	The authors are thankful to Director, CDRI for his constant encouragement and support. We also acknowledge Council of Scientific and Industrial Research (CSIR) for providing research fellowship to Isha Taneja and Kanumuri Siva Rama Raju. CDRI communication number is 9055.		40	31	33	0	45	ELSEVIER IRELAND LTD	CLARE	ELSEVIER HOUSE, BROOKVALE PLAZA, EAST PARK SHANNON, CO, CLARE, 00000, IRELAND	0378-4274	1879-3169
J	English	Article	2018	10.3390/molecules23030555	√	4.411	29498658	sauchinone, an active lignan isolated from the aerial parts of saururus chinensis_x000D_ (saururaceae)	Human	2B6,2C19,2E1,3A4		In in vitro HLMs, sauchinone reversibly inhibited CYP2B6, 2C19, 2E1, and 3A4 activities in non-competitive modes. Also, sauchinone time-dependently inhibited CYP2B6, 2E1 and 3A4 activities in vitro HLMs.	in vitro human liver microsomes,		Enzyme Kinetics and Molecular Docking Studies on Cytochrome 2B6, 2C19, 2E1, and 3A4 Activities by Sauchinone	Sauchinone, an active lignan isolated from the aerial parts of Saururus chinensis (Saururaceae), exhibits anti-inflammatory, anti-obesity, anti-hyperglycemic, and anti-hepatic steatosis effects. As herb-drug interaction (HDI) through cytochrome P450s (CYPs)-mediated metabolism limits clinical application of herbs and drugs in combination, this study sought to explore the enzyme kinetics of sauchi…		MOLECULES	Biochemistry & Molecular Biology; Chemistry, Multidisciplinary	Biochemistry & Molecular Biology; Chemistry	Gong, EC; Chea, S; Balupuri, A; Kang, NS; Chin, YW; Choi, YH	Gong, Eun Chae; Chea, Satya; Balupuri, Anand; Kang, Nam Sook; Chin, Young-Won; Choi, Young Hee							sauchinone; Saururus chinensis; CYP450; metabolic inhibition; herb-drug interaction; human liver microsome; docking	DRUG INTERACTIONS FOCUS; IN-VITRO; METABOLIC ENZYMES; HERBAL MEDICINES; PRESCRIBED DRUGS; STRUCTURAL BASIS; PHARMACOKINETICS; INHIBITION; BINDING; COMPONENTS	[Gong, Eun Chae; Chea, Satya; Chin, Young-Won; Choi, Young Hee] Dongguk Univ Seoul, Coll Pharm, 32 Dongguk Lo, Goyang 10326, Gyeonggi Do, South Korea; [Gong, Eun Chae; Chea, Satya; Chin, Young-Won; Choi, Young Hee] Dongguk Univ Seoul, Intergrated Res Inst Drug Dev, 32 Dongguk Lo, Goyang 10326, Gyeonggi Do, South Korea; [Balupuri, Anand; Kang, Nam Sook] Chungnam Natl Univ, Grad Sch New Drug Discov…	South Korea	Choi, YH (corresponding author), Dongguk Univ Seoul, Coll Pharm, 32 Dongguk Lo, Goyang 10326, Gyeonggi Do, South Korea.; Choi, YH (corresponding author), Dongguk Univ Seoul, Intergrated Res Inst Drug Dev, 32 Dongguk Lo, Goyang 10326, Gyeonggi Do, South Ko	dmsco3901@hanmail.net; satyachea168@gmail.com; balupuri@cnu.ac.kr; nskang@cnu.ac.kr; f2744@dongguk.edu; choiyh@dongguk.edu	Kang, Nam/AAS-6866-2020; Balupuri, Anand/H-9704-2016	Balupuri, Anand/0000-0002-2904-0650; Choi, Young Hee/0000-0002-9360-6436; Chin, Young-Won/0000-0001-6964-1779	National Research Foundation of Korea (NRF) - Korea government (MSIT) [NRF-2016R1C1B2010849]	This study was supported by a grant from the National Research Foundation of Korea (NRF) grant funded by the Korea government (MSIT) (NRF-2016R1C1B2010849).		56	7	7	0	7	MDPI	BASEL	ST ALBAN-ANLAGE 66, CH-4052 BASEL, SWITZERLAND	1420-3049
J	English	Article	2014	10.3389/fphar.2014.00178	√	5.81	25152732	labisia pumila (kacip fatimah)	Human	CYP3A4,CYP1A2,CYP2D6,CYP2C9,CYP2C19		The extract of L. pumila showed a significant time dependent inhibition (TDI) of CYP3A4, reversible inhibition of CYP2C9 and 2C19 and a weak inhibition of 1A2 and 2D6.The alkyl phenols inhibited CYP3A4 (TDI), CYP2C9, and 2C19 (reversible)	in vitro (Microtiter Plate Assays)		Evaluation of drug interaction potential of Labisia pumila (Kacip Fatirnah) and its constituents	Labisia pumila (Kacip Fatimah) is a popular herb in Malaysia that has been traditionally used in a number of women's health applications such as to improve libido, relieve postmenopausal symptoms, and to facilitate or hasten delivery in childbirth. In addition, the constituents of this plant have been reported to possess anticancer, antioxidant, and anti-inflammatory properties. Clinical studies …		FRONTIERS IN PHARMACOLOGY	Pharmacology & Pharmacy	Pharmacology & Pharmacy	Manda, VK; Dale, OR; Awortwe, C; Ali, Z; Khan, IA; Walker, LA; Khan, SI	Manda, Vamshi K.; Dale, Olivia R.; Awortwe, Charles; Ali, Zulfiqar; Khan, Ikhlas A.; Walker, Larry A.; Khan, Shabana I.							Labisia pumila; Myrsinaceae; herb-drug interactions; PXR; CYP450 enzymes; P-gp	P-GLYCOPROTEIN; CYTOCHROME-P450 ENZYMES; HERBAL INTERACTIONS; ADME PROPERTIES; CYP3A4; INHIBITION; TRANSPORTERS; ABSORPTION; RESISTANCE; RIFAMPICIN	[Manda, Vamshi K.; Dale, Olivia R.; Ali, Zulfiqar; Khan, Ikhlas A.; Walker, Larry A.; Khan, Shabana I.] Univ Mississippi, Sch Pharm, Natl Ctr Nat Prod Res, Oxford, MS 38677 USA; [Awortwe, Charles] Univ Stellenbosch, Div Clin Pharmacol, Cape Town, South Africa; [Khan, Ikhlas A.; Khan, Shabana I.] Univ Mississippi, Sch Pharm, Dept Biomol Sci, Div Pharmacognosy, Oxford, MS 38677 USA; [Walker, Larry …	USA	Khan, SI (corresponding author), Univ Mississippi, Sch Pharm, Natl Ctr Nat Prod Res, Oxford, MS 38677 USA.	skhan@olemiss.edu	Khan, Ikhlas/AAA-1490-2020; Khan, Ikhlas/AAA-1829-2020		United States Department of Agriculture, Agricultural Research ServiceUnited States Department of Agriculture (USDA)USDA Agricultural Research Service [58-6408-1-603]; United States Food and Drug Administration (FDA) [1U01FD004246-3]; Holista Biotech Sdn Bhd, Malaysia; ARSUnited States Department of Agriculture (USDA)USDA Agricultural Research Service [ARS-0428996] Funding Source: Federal RePORTER	The United States Department of Agriculture, Agricultural Research Service, Specific Cooperative Agreement No. 58-6408-1-603 and the United States Food and Drug Administration (FDA; Grant No. 1U01FD004246-3) are acknowledged for partial support of this work. The opinions expressed herein are attributable to the authors only, and do not represent the position of the FDA or any government agency. H…		33	18	18	0	10	FRONTIERS MEDIA SA	LAUSANNE	AVENUE DU TRIBUNAL FEDERAL 34, LAUSANNE, CH-1015, SWITZERLAND	1663-9812
J	English	Article	2014	10.1111/bcpt.12224	√	4.08	24612940	seijo-bofu-to	Human	CYP1A2,CYP3A,CYP2D6		The findings of the present study suggest that seijo-bofu-to may inhibit the activity of CYP1A2, whereas it is unlikely to participate in herb–drug interactions involving medications predominantly metabolized by CYP3A, CYP2D6, N-acetyltransferase 2 or xanthine oxidase.	Clinical trial		Effects of Seijo-bofu-to, a Traditional Japanese Herbal Medicine Containing Furanocoumarin Derivatives, on the Drug-Metabolizing Enzyme Activities in Healthy Male Volunteers	Seijo-bofu-to, a traditional medicine used to treat acne in Asian countries, contains twelve herbal components, including Angelica dahurica root, a source of furanocoumarin derivatives. In this study, we investigated potential herb-drug interactions of seijo-bofu-to in healthy male volunteers. Thirty-two young, healthy, non-smoking males were assessed for the baseline activity of cytochrome P450 …		BASIC & CLINICAL PHARMACOLOGY & TOXICOLOGY	Pharmacology & Pharmacy; Toxicology	Pharmacology & Pharmacy; Toxicology	Saruwatari, J; Takashima, A; Yoshida, K; Soraoka, H; Ding, TB; Uchiyashiki, Y; Tsuda, Y; Imamura, M; Oniki, K; Miyata, K; Nakagawa, K	Saruwatari, Junji; Takashima, Ayaka; Yoshida, Kousuke; Soraoka, Hiromi; Ding, Tong-Bin; Uchiyashiki, Yoshihiro; Tsuda, Yoshiyuki; Imamura, Motoki; Oniki, Kentaro; Miyata, Keishi; Nakagawa, Kazuko								HUMAN CYTOCHROME-P450 ENZYMES; GRAPEFRUIT JUICE INTAKE; IN-VIVO; CYP3A ACTIVITY; GENETIC POLYMORPHISMS; XANTHINE-OXIDASE; P-GLYCOPROTEIN; INHIBITION; 6-BETA-HYDROXYCORTISOL; FLUVOXAMINE	[Saruwatari, Junji; Takashima, Ayaka; Yoshida, Kousuke; Soraoka, Hiromi; Ding, Tong-Bin; Uchiyashiki, Yoshihiro; Tsuda, Yoshiyuki; Imamura, Motoki; Oniki, Kentaro; Nakagawa, Kazuko] Kumamoto Univ, Grad Sch Pharmaceut Sci, Div Pharmacol & Therapeut, Kumamoto 8620973, Japan; [Miyata, Keishi] Kumamoto Univ, Grad Sch Med Sci, Dept Mol Genet, Kumamoto 8620973, Japan; [Nakagawa, Kazuko] Kumamoto Univ, …	Japan	Saruwatari, J (corresponding author), Kumamoto Univ, Grad Sch Pharmaceut Sci, Div Pharmacol & Therapeut, Chuo Ku, 5-1 Oe Honmachi, Kumamoto 8620973, Japan.	junsaru@gpo.kumamo-to-u.ac.jp	Saruwatari, Junji/Q-7748-2019	Saruwatari, Junji/0000-0001-6266-1347	Japanese Ministry of Education, Science, Sports and CultureMinistry of Education, Culture, Sports, Science and Technology, Japan (MEXT) [22790161, 25860117]; Smoking Research Foundation; Japan Research Foundation for Clinical Pharmacology; Grants-in-Aid for Scientific ResearchMinistry of Education, Culture, Sports, Science and Technology, Japan (MEXT)Japan Society for the Promotion of ScienceGran…	This work was supported by a Grant-in-aid (No. 22790161 and 25860117) for scientific research from the Japanese Ministry of Education, Science, Sports and Culture and in part by grants from the Smoking Research Foundation and the Japan Research Foundation for Clinical Pharmacology. We gratefully acknowledge Ms. Ayako Maki (Tsumura & Co.) for her helpful comments on the paper.		38	9	9	0	9	WILEY	HOBOKEN	111 RIVER ST, HOBOKEN 07030-5774, NJ USA	1742-7835	1742-7843
J	English	Article	2004	10.1016/j.clpt.2004.07.007	√	6.875	15536458	citrus aurantium,echinacea purpurea, milk thistle, and saw_x000D_ palmetto	Human	CYP1A2,CYP2D6,CYP2E1,CYP3A4		——(these particular supplements had no significant effect on CYP1A2, CYP2D6, CYP2E1, or CYP3A4 activity).	Clinical trial, Probe drug cocktails		In vivo assessment of botanical supplementation on human cytochrome P450 phenotypes: Citrus aurantium, Echinacea purpurea, milk thistle, and saw palmetto	Objectives. Phytochemical-mediated modulation of cytochrome P450 (CYP) activity may underlie many herb-drug interactions. Single-time point phenotypic metabolic ratios were used to determine whether long-term supplementation of Citrus aurantium, Echinacea purpurea, milk thistle (Silybum marianum), or saw palmetto (Serenoa repens) extracts affected CYP1A2, CYP2D6, CYP2E1, or CYP3A4 activity. Metho…		CLINICAL PHARMACOLOGY & THERAPEUTICS	Pharmacology & Pharmacy	Pharmacology & Pharmacy	Gurley, BJ; Gardner, SF; Hubbard, MA; Williams, DK; Gentry, WB; Carrier, J; Khan, IA; Edwards, DJ; Shah, A	Gurley, BJ; Gardner, SF; Hubbard, MA; Williams, DK; Gentry, WB; Carrier, J; Khan, IA; Edwards, DJ; Shah, A								ST-JOHNS-WORT; PERFORMANCE LIQUID-CHROMATOGRAPHY; SEVILLE ORANGE JUICE; GRAPEFRUIT JUICE; 3A4 ACTIVITY; ALTERNATIVE MEDICINE; HEALTHY-VOLUNTEERS; ENTEROCYTE CYP3A4; DRUG-INTERACTIONS; HERBAL MEDICINES	Univ Arkansas Med Sci, Coll Pharm, Dept Pharmaceut Sci, Little Rock, AR 72205 USA; Univ Arkansas Med Sci, Coll Pharm, Dept Pharm Practice, Little Rock, AR 72205 USA; Univ Arkansas Med Sci, Coll Med, Dept Biometry, Little Rock, AR 72205 USA; Univ Arkansas Med Sci, Coll Med, Dept Anesthesiol, Little Rock, AR 72205 USA; Univ Arkansas, Dept Biol & Agr Engn, Fayetteville, AR 72701 USA; Univ Mississipp…	USA	Gurley, BJ (corresponding author), Univ Arkansas Med Sci, Coll Pharm, Dept Pharmaceut Sci, 4301 W Markham St,Slot 522, Little Rock, AR 72205 USA.			Shah, Amit/0000-0002-7617-4248				61	146	155	1	16	NATURE PUBLISHING GROUP	NEW YORK	75 VARICK ST, 9TH FLR, NEW YORK, NY 10013-1917 USA	0009-9236
J	English	Article	2012	10.1016/j.phymed.2011.06.020	√	5.34	21802929	ginkgo biloba extract/bilobalide	Rat	ethoxyresorufin O-de-ethylase,CYP1A1; methoxyresorufin O-demethylase,CYP1A2; pentoxyresorufin O-dealkylase,CYP2B; (S)-warfarin 7-hydroxylase,CYP2C; p-nitrophenol hydroxylase, CYP2E1; and testosterone 6 -hydroxylase,CYP3A.	warfarin	GBE attenuated rather thanpromoted the anticoagulant action of warfarin through the induction of hepatic CYPs by bilobalide.	in vivo，in vitro	thromboembolic disease	Ginkgo biloba extract attenuates warfarin-mediated anticoagulation through induction of hepatic cytochrome P450 enzymes by bilobalide in mice	Ginkgo biloba extract (GBE) is a popular herbal ingredient used worldwide, but it is reported to induce bleeding as a serious adverse event. In this study we examined whether GBE induced spontaneous bleeding or accelerated warfarin anticoagulation via herb-drug interaction. Mice were given GBE or various active components of GBE orally for 5 days and blood coagulation parameters and hepatic cytoc…		PHYTOMEDICINE	Plant Sciences; Chemistry, Medicinal; Integrative & Complementary Medicine; Pharmacology & Pharmacy	Plant Sciences; Pharmacology & Pharmacy; Integrative & Complementary Medicine	Taki, Y; Yokotani, K; Yamada, S; Shinozuka, K; Kubota, Y; Watanabe, Y; Umegaki, K	Taki, Yuko; Yokotani, Kaori; Yamada, Shizuo; Shinozuka, Kazumasa; Kubota, Yoko; Watanabe, Yasuo; Umegaki, Keizo							Ginkgo biloba; Warfarin; Bleeding; Adverse event; Bilobalide; Cytochrome P450	PLATELET-ACTIVATING-FACTOR; DRUG-INTERACTIONS; HEALTHY-SUBJECTS; DOUBLE-BLIND; FACTOR PAF; RATS; PHARMACOKINETICS; ENANTIOMERS; INHIBITION; METABOLISM	[Umegaki, Keizo] Natl Inst Hlth & Nutr, Informat Ctr, Shinjuku Ku, Tokyo 1628636, Japan; [Taki, Yuko; Yamada, Shizuo] Univ Shizuoka, Sch Pharmaceut Sci, Dept Pharmacokinet & Pharmacodynam, Suruga Ku, Shizuoka 4228526, Japan; [Taki, Yuko; Yamada, Shizuo] Univ Shizuoka, Sch Pharmaceut Sci, Global COE Program, Suruga Ku, Shizuoka 4228526, Japan; [Shinozuka, Kazumasa] Mukogawa Womens Univ, Sch Pharm …	Japan	Umegaki, K (corresponding author), Natl Inst Hlth & Nutr, Informat Ctr, Shinjuku Ku, 1-23-1 Toyama, Tokyo 1628636, Japan.	umegaki@nih.go.jp			Food Safety Commission, JapanFood Safety Commission of Japan [0807]	This study was financially supported in part by a Grant-in-Aid from the Food Safety Commission, Japan (No. 0807).		31	30	36	0	23	ELSEVIER GMBH, URBAN & FISCHER VERLAG	JENA	OFFICE JENA, P O BOX 100537, 07705 JENA, GERMANY	0944-7113
J	English	Article	2014	10.1055/s-0034-1368350	√	3.352	24710899	puerarin	Human & Rat	phenacetin forCYP1A, diclofenac forCYP2C, dextromethorphan forCYP2D, and testosterone forCYP3A.		suggesting that puerarin inhibits the in vitro hepatic CYP3A-mediated metabolism in the human and rat systems	in vitro cytochrome P450 inhibitory effect of puerarin in human and rat liver microsomes		In Vitro and In Vivo Evaluation of the Effect of Puerarin on Hepatic Cytochrome P450-Mediated Drug Metabolism	Puerarin (8-beta-D-glucopyranosyl-7-hydroxy-3-(4-hydroxyphenyl)-4H-1-benzopyran-4-one) is a major pharmacological component of Puerariae Radix, the root of Pueraria lobata. We investigated the effect of puerarin on hepatic cytochrome P450-mediated drug metabolism in rats and humans. The in vitro cytochrome P450 inhibitory effect of puerarin in human and rat liver microsomes was evaluated using th…		PLANTA MEDICA	Plant Sciences; Chemistry, Medicinal; Integrative & Complementary Medicine; Pharmacology & Pharmacy	Plant Sciences; Pharmacology & Pharmacy; Integrative & Complementary Medicine	Kim, SB; Yoon, IS; Kim, KS; Cho, SJ; Kim, YS; Cho, HJ; Chung, SJ; Chong, S; Kim, DD	Kim, Sang-Bum; Yoon, In-Soo; Kim, Kyu-Sang; Cho, Sung-Jun; Kim, Yeong Shik; Cho, Hyun-Jong; Chung, Suk-Jae; Chong, Saeho; Kim, Dae-Duk							puerarin; Pueraria lobata; Fabaceae; cytochrome P450; buspirone; hepatic metabolism; pharmacokinetics	PERFORMANCE LIQUID-CHROMATOGRAPHY; RAT-LIVER MICROSOMES; GRAPEFRUIT JUICE; GINKGO-BILOBA; INHIBITION; BUSPIRONE; P450; PHARMACOKINETICS; SELECTIVITY; DICLOFENAC	[Kim, Sang-Bum; Kim, Kyu-Sang; Cho, Sung-Jun; Chung, Suk-Jae; Chong, Saeho; Kim, Dae-Duk] Seoul Natl Univ, Coll Pharm, Seoul 151742, South Korea; [Kim, Sang-Bum; Kim, Kyu-Sang; Cho, Sung-Jun; Chung, Suk-Jae; Chong, Saeho; Kim, Dae-Duk] Seoul Natl Univ, Pharmaceut Sci Res Inst, Seoul 151742, South Korea; [Yoon, In-Soo] Mokpo Natl Univ, Coll Pharm, Jeonnam, South Korea; [Yoon, In-Soo] Mokpo Natl Un…	South Korea	Kim, DD (corresponding author), Seoul Natl Univ, Coll Pharm, 1 Gwanak Ro, Seoul 151742, South Korea.	ddkim@snu.ac.kr	Kim, Dae Duk/D-8864-2013	Cho, Hyun-Jong/0000-0002-5070-9371	National Research Foundation of Korea (NRF) - Korean government (MSIP) [2009-0083533, 2011-0016040]	This work was supported by the National Research Foundation of Korea (NRF) grant funded by the Korean government (MSIP) (No. 2009-0083533 and 2011-0016040).		36	29	32	0	23	GEORG THIEME VERLAG KG	STUTTGART	RUDIGERSTR 14, D-70469 STUTTGART, GERMANY	0032-0943	1439-0221
J	English	Article	2018	10.3390/molecules23071542	√	4.411	29949932	sakuranetin	Human	1A2,2B6,CYP2C9,CYP2C19,CYP2D6,CYP3A4		Our data showed that SKN (10 µM) did not show an inhibitory effect greater than 20% on the formation of any CYP isozyme-specific metabolites	human liver microsomes, HPLC-DAD and HPLC-electrospray mass spectrometry		Hepatic Metabolism of Sakuranetin and Its Modulating Effects on Cytochrome P450s and UDP-Glucuronosyltransferases	Sakuranetin (SKN), found in cherry trees and rice, is a flavanone with various pharmacological activities. It is biosynthesized from naringenin in rice or cherry trees, and the metabolism of SKN has been studied in non-human species. The present study aimed to investigate the metabolic pathways of SKN in human liver microsomes and identify the phase I and phase II metabolites, as well as evaluate…		MOLECULES	Biochemistry & Molecular Biology; Chemistry, Multidisciplinary	Biochemistry & Molecular Biology; Chemistry	Jeong, H; Lee, J; Kim, S; Yeo, YY; So, H; Wu, HH; Song, YS; Jang, CY; Kim, HD; Kim, MJ; Chang, MS	Jeong, Hyesoo; Lee, Jimin; Kim, Soolin; Yeo, Yoo Yeon; So, Hyunyoung; Wu, Honghua; Song, Yun Seon; Jang, Chang-Young; Kim, Hee-Doo; Kim, Min Jung; Chang, Minsun							sakuranetin; flavanone; drug metabolism; cytochrome P450; UDP glucuronosyltransferase; drug-herb interaction; metabolic interconversion	RAT-LIVER MICROSOMES; ESTROGEN-RECEPTOR; PHYTOALEXIN SAKURANETIN; DIETARY FLAVONOIDS; BREAST-CANCER; ORANGE JUICE; NARINGENIN; FLAVANONES; BIOSYNTHESIS; BIOAVAILABILITY	[Jeong, Hyesoo; Lee, Jimin; Kim, Soolin] Sookmyung Womens Univ, Grad Sch Biol Sci, Seoul 04310, South Korea; [Yeo, Yoo Yeon; So, Hyunyoung; Kim, Min Jung; Chang, Minsun] Sookmyung Womens Univ, Dept Biol Sci, Seoul 04310, South Korea; [Yeo, Yoo Yeon; So, Hyunyoung; Kim, Min Jung; Chang, Minsun] Sookmyung Womens Univ, Res Inst Womens Hlth, Seoul 04310, South Korea; [Wu, Honghua] Tianjin Univ Tradit…	China,South Korea	Chang, MS (corresponding author), Sookmyung Womens Univ, Dept Biol Sci, Seoul 04310, South Korea.; Chang, MS (corresponding author), Sookmyung Womens Univ, Res Inst Womens Hlth, Seoul 04310, South Korea.	hyesoojeong@sookmyung.ac.kr; petia13@naver.com; soolinn@sookmyung.ac.kr; yooyounyeo@sookmyung.ac.kr; sohy0131@sookmyung.ac.kr; wuhonghua2003@163.com; yssong@sookmyung.ac.kr; cyjang@sookmyung.ac.kr; hdkim@sookmyung.ac.kr; minkim@sookmyung.ac.kr; minsunchan	; Wu, Hong-Hua/C-8644-2016	Chang, Minsun/0000-0003-1274-7462; Wu, Hong-Hua/0000-0002-3089-4282	National Research Foundation (NRF), Republic of Korea [2011-030074, 2016R1A2B4012963, 2016K1A1A8A01939090]	This work was supported by grants 2011-030074, 2016R1A2B4012963 and 2016K1A1A8A01939090 from the National Research Foundation (NRF), Republic of Korea.		43	4	4	2	9	MDPI	BASEL	ST ALBAN-ANLAGE 66, CH-4052 BASEL, SWITZERLAND	1420-3049
J	English	Article	2009	10.1016/j.cbi.2008.10.054	√	5.192	19041297	andrographis paniculata extract and andrographolide	Rat	CYP2C,CYP3A		resulted in significant decreases in CYP2C expression and activity. In addition, in humanhepatocytes, treatment with APE and AND 50 M resulted in a decrease in CYP3A expression and activity.	in vivo, in vitro		Effects of Andrographis paniculata extract and Andrographolide on hepatic cytochrome P450 mRNA expression and monooxygenase activities after in vivo administration to rats and in vitro in rat and human hepatocyte cultures	The expression of cytochrome P450 (CYP) is regulated by both endogenous factors and foreign compounds including drugs and natural compounds such as herbs. When herbs are co-administrated with a given drug in modern medicine it can lead to drug-herb interaction that can be clinically significant. The ability of Andrographis paniculata extract (APE) and Andrographolide (AND), the most medicinally a…		CHEMICO-BIOLOGICAL INTERACTIONS	Biochemistry & Molecular Biology; Pharmacology & Pharmacy; Toxicology	Biochemistry & Molecular Biology; Pharmacology & Pharmacy; Toxicology	Pekthong, D; Blanchard, N; Abadie, C; Bonet, A; Heyd, B; Mantion, G; Berthelot, A; Richert, L; Martin, H	Pekthong, Dumrongsak; Blanchard, Nadege; Abadie, Catherine; Bonet, Alexandre; Heyd, Bruno; Mantion, Georges; Berthelot, Alain; Richert, Lysiane; Martin, Helene							Andrographis paniculata; Andrographolide; Cytochrome P450; Hepatocyte; Inhibition	ST-JOHNS-WORT; LIVER-MICROSOMES; KAN-JANG; INHIBITION; INDUCTION; ENZYMES; MOUSE; P450; HYDROXYLATION; ANTIOXIDANT	[Pekthong, Dumrongsak; Bonet, Alexandre; Richert, Lysiane; Martin, Helene] UFR Pharm, Lab Toxicol Cellulaire, EA 4267, IFR 133, F-25030 Besancon, France; [Berthelot, Alain] UFR Pharm, Physiol Lab, EA 4267, IFR 133, F-25030 Besancon, France; [Blanchard, Nadege; Abadie, Catherine; Richert, Lysiane] Temis Innovat, KaLy Cell, F-25000 Besancon, France; [Heyd, Bruno; Mantion, Georges] Ctr Transplantat …	France	Martin, H (corresponding author), UFR Med & Pharm, Lab Toxicol Cellulaire, EA4267, IFR 133, Pl St Jacques, F-25030 Besancon, France.	helene.martin@univ-fcomte.fr						35	36	40	0	13	ELSEVIER IRELAND LTD	CLARE	ELSEVIER HOUSE, BROOKVALE PLAZA, EAST PARK SHANNON, CO, CLARE, 00000, IRELAND	0009-2797	1872-7786
J	English	Article	2016	10.1016/j.dmpk.2016.04.002	√	3.614	27212065	phikud navakot extract	Human	CYP1A2,CYP2C9,CYP2D6,CYP3A4		PN inhibited the activities of CYP1A2, CYP2C9, CYP2D6, and CYP3A4 with half maximal inhibitory concentration (IC50) values of 13, 62, 67, and 88 mg/mL, respectively	in vitro (human liver microsomes), HPLC		Inhibitory and inductive effects of Phikud Navakot extract on human cytochrome P450	Effects of the hydroethanolic extract of Phikud Navakot (PN), a Thai traditional remedy, on human cytochrome P450s (CYPs) were investigated in vitro. Selective substrates of CYPs were used to investigate the effects and kinetics of PN on CYP inhibition using human liver microsomes. Primary human hepatocytes were used to assess the inductive effects of PN on CYP enzyme activities and protein expre…		DRUG METABOLISM AND PHARMACOKINETICS	Pharmacology & Pharmacy	Pharmacology & Pharmacy	Chiangsom, A; Lawanprasert, S; Oda, S; Kulthong, K; Luechapudiporn, R; Yokoi, T; Maniratanachote, R	Chiangsom, Abhiruj; Lawanprasert, Somsong; Oda, Shingo; Kulthong, Kornphimol; Luechapudiporn, Rataya; Yokoi, Tsuyoshi; Maniratanachote, Rawiwan							Cytochrome P450; Drug interaction; Induction; Inhibition; Phikud Navakot	HUMAN LIVER-MICROSOMES; RAT	[Chiangsom, Abhiruj; Lawanprasert, Somsong; Luechapudiporn, Rataya] Chulalongkorn Univ, Fac Pharmaceut Sci, Dept Physiol & Pharmacol, Bangkok 10330, Thailand; [Oda, Shingo; Yokoi, Tsuyoshi] Nagoya Univ, Grad Sch Med, Dept Drug Safety Sci, Nagoya, Aichi 4668550, Japan; [Kulthong, Kornphimol; Maniratanachote, Rawiwan] Natl Sci & Technol Dev Agcy NSTDA, Natl Nanotechnol Ctr, Pathum Thani 12120, Thai…	Thailand	Lawanprasert, S (corresponding author), Chulalongkorn Univ, Fac Pharmaceut Sci, Dept Physiol & Pharmacol, Bangkok 10330, Thailand.; Maniratanachote, R (corresponding author), Natl Sci & Technol Dev Agcy NSTDA, Natl Nanotechnol Ctr, Pathum Thani 12120, Tha	somsong.l@chula.ac.th; rawiwan@nanotec.or.th	Navabhatra, Abhiruj/L-2154-2017	Navabhatra, Abhiruj/0000-0003-4129-1302; Yokoi, Tsuyoshi/0000-0002-3239-2817; Oda, Shingo/0000-0002-8684-601X; Luechapudiporn, Rataya/0000-0002-2327-5766	National Research Council of ThailandNational Research Council of Thailand (NRCT) [NRCT 2013-83]; Research, Development and Engineering Fund through the National Nanotechnology; National Science and Technology Development Agency (NSTDA), Thailand; 90th Anniversary of Chulalongkorn University Fund (Ratchadaphisek Somphot Endowment fund)Chulalongkorn University; Department of Drug Safety Sciences, …	This work was financially supported by Grants-in-Aid for Scientific Research from the National Research Council of Thailand (grant number NRCT 2013-83); and partly by the Research, Development and Engineering Fund through the National Nanotechnology, the National Science and Technology Development Agency (NSTDA), Thailand, the 90th Anniversary of Chulalongkorn University Fund (Ratchadaphisek Somp…		28	5	5	0	4	JAPANESE SOC STUDY XENOBIOTICS	TOKYO	INT MED INF CENTER SHINANOMACHI RENGAKAN, 35 SHINANO-MACHI SHINJUKU-KU, TOKYO, 160-0016, JAPAN	1347-4367	1880-0920
[truncated: 315 more rows]
[truncated: 20 more columns]

## Sheet: Included-Review
Publication Type	Language	Document Type	Publication Year	DOI	Included	Eligibility	IF	Pubmed Id	Article Title	Abstract		Source Title	WoS Categories	Research Areas	Authors	Author Full Names	Book Series Subtitle	Conference Title	Conference Date	Conference Location	Conference Sponsor	Conference Host	Author Keywords	Keywords Plus	Addresses	Country	Reprint Addresses	Email Addresses	Researcher Ids	ORCIDs	Funding Orgs	Funding Text	Cited References	Cited Reference Count	Times Cited, WoS Core	Times Cited, All Databases	180 Day Usage Count	Since 2013 Usage Count	Publisher	Publisher City	Publisher Address	ISSN	eISSN	ISBN	Journal Abbreviation	Journal ISO Abbreviation	Publication Date	Volume	Issue
[truncated: 128 more rows]
[truncated: 18 more columns]

## Sheet: Not included
Publication Type	Language	Document Type	Publication Year	DOI	Full Text	Included	Eligibility	IF	Pubmed Id	Article Title	Abstract		Source Title	WoS Categories	Research Areas	Authors	Author Full Names	Book Series Subtitle	Conference Title	Conference Date	Conference Location	Conference Sponsor	Conference Host	Author Keywords	Keywords Plus	Addresses	Country	Reprint Addresses	Email Addresses	Researcher Ids	ORCIDs	Funding Orgs	Funding Text	Cited References	Cited Reference Count	Times Cited, WoS Core	Times Cited, All Databases	180 Day Usage Count	Since 2013 Usage Count	Publisher	Publisher City	Publisher Address	ISSN	eISSN	ISBN	Journal Abbreviation	Journal ISO Abbreviation	Publication Date	Volume
[truncated: 1,780 more rows]
[truncated: 19 more columns]
